# Supplementary material for: Integrative analyses of morphology, physiology, and transcriptional expression profiling reveal miRNAs involved in culm color in bamboo
Source: Front Plant Sci. 2022 Sep 9;13:992794. doi: 10.3389/fpls.2022.992794 (PMC9508110; doi:10.3389/fpls.2022.992794)
Supplement: Supplementary Table S1 — The detailed information of transcriptome and small RNA data. [file Data_Sheet_2.xlsx]

## Sheet: Table S1
Table S1. The detailed information of transcriptome and small RNA data.
Assay Type		Accession	BioSample	Bases	Experiment	Library ID	replicate	Sample Name	tissue
RNA-seq	1	SRR19357873	SAMN28535333	7182568350	SRX15416583	ZCL1-1	Biological repicate 1	ZCL1	Green Culms of 7th Internodes
	2	SRR19357872	SAMN28535334	7209181684	SRX15416584	ZCL1-2	Biological repicate 2	ZCL2	Green Culms of 7th Internodes
	3	SRR19357869	SAMN28535335	8306556048	SRX15416587	ZCL1-3	Biological repicate 3	ZCL3	Green Culms of 7th Internodes
	4	SRR19357868	SAMN28535336	7093735222	SRX15416588	ZCL2-1	Biological repicate 1	ZCL4	Green Culms of 11th Internodes
	5	SRR19357867	SAMN28535337	7502612748	SRX15416589	ZCL2-2	Biological repicate 2	ZCL5	Green Culms of 11th Internodes
	6	SRR19357866	SAMN28535338	6895360348	SRX15416590	ZCL2-3	Biological repicate 3	ZCL6	Green Culms of 11th Internodes
	7	SRR19357865	SAMN28535339	8817949358	SRX15416591	ZCL3-1	Biological repicate 1	ZCL7	Yellow Culms of 7th Internodes
	8	SRR19357864	SAMN28535340	7112011310	SRX15416592	ZCL3-2	Biological repicate 2	ZCL8	Yellow Culms of 7th Internodes
	9	SRR19357863	SAMN28535341	8172384508	SRX15416593	ZCL3-3	Biological repicate 3	ZCL9	Yellow Culms of 7th Internodes
	10	SRR19357862	SAMN28535342	7833255728	SRX15416594	ZCL4-1	Biological repicate 1	ZCL10	Yellow Culms of 11th Internodes
	11	SRR19357871	SAMN28535343	7626941594	SRX15416585	ZCL4-2	Biological repicate 2	ZCL11	Yellow Culms of 11th Internodes
	12	SRR19357870	SAMN28535344	6729068000	SRX15416586	ZCL4-3	Biological repicate 3	ZCL12	Yellow Culms of 11th Internodes
miRNA-seq	1	SRR19357857	SAMN28572132	988772700	SRX15416567	miRG1-1	Biological repicate 1	ZCL-miR1	Green Culms of 7th Internodes
	2	SRR19357856	SAMN28572133	1119738150	SRX15416568	miRG1-2	Biological repicate 2	ZCL-miR2	Green Culms of 7th Internodes
	3	SRR19357853	SAMN28572134	1429896078	SRX15416571	miRG1-3	Biological repicate 3	ZCL-miR3	Green Culms of 7th Internodes
	4	SRR19357852	SAMN28572135	1062930780	SRX15416572	miRG2-1	Biological repicate 1	ZCL-miR4	Green Culms of 11th Internodes
	5	SRR19357851	SAMN28572136	1112177196	SRX15416573	miRG2-2	Biological repicate 2	ZCL-miR5	Green Culms of 11th Internodes
	6	SRR19357850	SAMN28572137	1200947949	SRX15416574	miRG2-3	Biological repicate 3	ZCL-miR6	Green Culms of 11th Internodes
	7	SRR19357849	SAMN28572138	977447589	SRX15416575	miRY1-1	Biological repicate 1	ZCL-miR7	Yellow Culms of 7th Internodes
	8	SRR19357848	SAMN28572139	961141257	SRX15416576	miRY1-2	Biological repicate 2	ZCL-miR8	Yellow Culms of 7th Internodes
	9	SRR19357847	SAMN28572140	1086564282	SRX15416577	miRY1-3	Biological repicate 3	ZCL-miR9	Yellow Culms of 7th Internodes
	10	SRR19357846	SAMN28572141	1042579842	SRX15416578	miRY2-1	Biological repicate 1	ZCL-miR10	Yellow Culms of 11th Internodes
	11	SRR19357855	SAMN28572142	1218061203	SRX15416569	miRY2-2	Biological repicate 2	ZCL-miR11	Yellow Culms of 11th Internodes
	12	SRR19357854	SAMN28572143	1226584629	SRX15416570	miRY2-3	Biological repicate 3	ZCL-miR12	Yellow Culms of 11th Internodes

## Sheet: Table S2
Table S2. The primer sequences used in this study.
Type	Primer Name	Sequences (5'-3')
Gene	Lhcb1_c63178.graph_c0-F	GCGAGGCTGTCTGGTTCAA
	Lhcb1_c63178.graph_c0-R	AGATGGCGAGGATGCTCTG
	Lhca2_c57067.graph_c1-F	GCCTGGTGCTTCCTCTACCT
	Lhca2_c57067.graph_c1-R	GAATGCCACGAACGACGATA
	Pet/PC_c54242.graph_c0-F	AGCTAGTACGAAAACCGCAACT
	Pet/PC_c54242.graph_c0-R	GAAAGGGCGGCCATTGTATC
	PsaA_c63563.graph_c0-F	CGAAACCCCTTCTTACCGC
	PsaA_c63563.graph_c0-R	TTCCAATACTCAGCAGCTTGATC
	Psak_c50425.graph_c0-F	GACGACGACGACACTGATGC
	Psak_c50425.graph_c0-R	ATGCCGACGCCCAAGAT
	PsaO_c66919.graph_c0-F	CGGAGGGACCTGAACGTGAT
	PsaO_c66919.graph_c0-R	GCCGATGCTGGAGAAGAAGAG
	POR_c59445.graph_c0-F	ATTCGGCGTTCTTGGGTG
	POR_c59445.graph_c0-R	CCTTGCGGACGGTCTTCTT
	ChlG_c46481.graph_c0-F	GACGGACTACAACCAGACCCA
	ChlG_c46481.graph_c0-R	AGAGGAGGAACCCGGAGAAC
	CAO_c47545.graph_c0-F	AGCCAAGAAACAGCCACGTC
	CAO_c47545.graph_c0-R	CACCCACTGCTCCTCAAAACA
	CHI_c52888.graph_c0-F	AAGGTGACCGAGAACTGCG
	CHI_c52888.graph_c0-R	TGGGTGAAGAGGATGGACG
	F3H_c52417.graph_c0-F	CTTCATCGTCTCCAGCCACC
	F3H_c52417.graph_c0-R	TCACCGGGTACGAGAAGTAGG
	F3′H_c64710.graph_c0-F	AGGAGAAGAAGGCCGAAGTCA
	F3′H_c64710.graph_c0-R	TCCCAGCCGTGAACAGATTC
	DFR_c48844.graph_c0-F	ATCCAAAGACCCCGAGAATG
	DFR_c48844.graph_c0-R	AGTCGATGTCGCTCCAGTTGT
	ANS_c46964.graph_c0-F	AAGGTACTCAGCAGCAGCAAGC
	ANS_c46964.graph_c0-R	CACGCCGTTGTGGAGTATGA
	pheACT2-1-F	GATCGACATGGTATTGTTAGCA
	pheACT2-1-R	TTGTACGTCCACTGGCATAGAGG
MiRNA	novel_miR_20-F	CGCTGCTGTCGAGGCCGT
	novel_miR_40-F	CTCACGGGCGGCGGGTC
	U6	GGACATCCGATAAAATTGGAACGATACAG

## Sheet: Table S3
Table S3 Sequences of NC and miRNA mimics, as well as WT and MUT in plasmids.
ID	Sequence
mature_novel_miR_40	CCUCACGGGCGGCGGGUC
PsaK_c50425.graph_c0-WT_200bp	CATGCACGGCGTCGCTATAACTGGATCTATGGTGCAAGCAACAAGCTCTGCGTCTAACCGCGCCTTTGTCTCATCGTACTTAATTACAGGTGACGCTGCCGTCAGTGAGGATGGGCAGGAAGAGGTCCCAGGGCATCCGGTGCGACTACATCGGCTCACCCACCAACCTTATCATGGTGACGACGACGACACTGATGCTG
PsaK_c50425.graph_c0-MUT_200bp	CATGCACGGCGTCGCTATAACTGGATCTATGGTGCAAGCAACAAGCTCTGCGTCTAACCGCGCCTTTGTCTCATCGTACTTAATTACAGGTGGTATCATTACTGACAGAAATGGGCAGGAAGAGGTCCCAGGGCATCCGGTGCGACTACATCGGCTCACCCACCAACCTTATCATGGTGACGACGACGACACTGATGCTG
mature_novel_miR_20	CGCUGCUGUCGAGGCCGU
CHI_c52888.graph_c0-WT_200bp	AGGACTCGTCGGTGCCGGAGGCCGGCGGCGCGGCGATAGAGAACAGGGCGCTCTGCGAGGCGGTGCTGGAGTCCATCATCGGCGAGCACGGCGTCTCGCCGGCGGCGAAGCTGAGCCTGGCGACGAGGGTCTCGGAGCTCCTGAAGGAGGCCACCCCAGGCGACGTGCCTACGGTGGAGCCCGTGTCAGTATCAGTATGA
CHI_c52888.graph_c0-MUT_200bp	AGGACTCGTCGGTGCCGGAGGCCGGCGGCGCGGCGATAGAGAACAGGGCGCTCTGCGAGGCGGTGCTGGAGTCCATCATCGGCGAGCAGCGCGTCTCGGCCGGGCGGAAGCTGAGCCTGGCGACGAGGGTCTCGGAGCTCCTGAAGGAGGCCACCCCAGGCGACGTGCCTACGGTGGAGCCCGTGTCAGTATCAGTATGA
PRO_c59445.graph_c0-WT_200bp	TTCGCTTTCCCCCAGCCTCCCTCCCAAAGAACCCCAAACCTTCTCAGCTCCAGCGCTGCAGCTCGTAGCCTCGCGGCAGTATCGTCTGCTAATCTCCTGCATTGTGCAAGCGATCCTGCTCCAATGGCTCTCCAGGCGGCTGCTTCCTTCCTCCCGTCGGCGCTCTCCGCGCGCAAGGAGGGAGCGGTGAAAGATTCGGC
PRO_c59445.graph_c0-MUT_200bp	TTCGCTTTCCCCCAGCCTCCCTCCCAAAGAACCCCAAACCTTCTCAGCTCCAGCGCTGCAGCTCGTTGGCACCCGCGACAATCGTCTGCTAATCTCCTGCATTGTGCAAGCGATCCTGCTCCAATGGCTCTCCAGGCGGCTGCTTCCTTCCTCCCGTCGGCGCTCTCCGCGCGCAAGGAGGGAGCGGTGAAAGATTCGGC

## Sheet: Table S4
Table S4 Transcriptome sequencing information of 12 samples.
SampleID	rename	Read_Number	Total nucleotides (bp)	Q20(%)	Q30(%)	GC(%)
G11	G7_1	23997426	7182568350	98.32	95.43	54.31
G12	G7_2	24080560	7209181684	98.08	94.84	54.85
G13	G7_3	27737907	8306556048	98.18	95.08	54.71
G21	G11_1	23723732	7093735222	98.3	95.37	53.57
G22	G11_2	25037064	7502612748	98.15	94.95	53.66
G23	G11_3	23011181	6895360348	98.13	94.92	53.57
Y11	Y7_1	29453933	8817949358	98.21	95.17	54.12
Y12	Y7_2	23739171	7112011310	98.08	94.91	54.44
Y13	Y7_3	27285836	8172384508	98.22	95.21	54.6
Y21	Y11_1	26155749	7833255728	98.37	95.48	53.55
Y22	Y11_2	25462169	7626941594	98.21	95.14	53.73
Y23	Y11_3	22454021	6729068000	98.25	95.18	53.45

## Sheet: Table S5
Table S5 Unigene information of transcriptome sequencing.
	Total Number
200-300	31420
300-500	22853
500-1000	15885
1000-2000	9666
2000+	10050
Total Number	89874
Total Length	73361838
N50 Length (bp)	1674
Mean Length (bp)	816.274

## Sheet: Table S6
Table S6 Unigene annotations based on nine databases.
#GeneID	COG_class	COG_class_annotation	GO_annotation	KEGG_annotation	KOG_class	KOG_class_annotation	Pfam_annotation	Swissprot_annotation	eggNOG_class	eggNOG_class_annotation	nr_annotation
c52439.graph_c0	--	--	--	--	--	--	Peptide N-acetyl-beta-D-glucosaminyl asparaginase amidase A	Peptide-N4-(N-acetyl-beta-glucosaminyl)asparagine amidase A OS=Prunus dulcis OX=3755 PE=1 SV=2	S	Function unknown	PREDICTED: peptide-N4-(N-acetyl-beta-glucosaminyl)asparagine amidase A-like [Oryza brachyantha]
c77308.graph_c0	--	--	Cellular Component: mitochondrion (GO:0005739);; Biological Process: metabolic process (GO:0008152);; Molecular Function: hydrolase activity (GO:0016787);;	--	[V]	Defense mechanisms	alpha/beta hydrolase fold	Probable carboxylesterase 17 OS=Arabidopsis thaliana OX=3702 GN=CXE17 PE=2 SV=1	I	Lipid transport and metabolism	putative carboxylesterase 17 [Dichanthelium oligosanthes]
c16922.graph_c0	--	--	Molecular Function: nucleic acid binding (GO:0003676);; Molecular Function: aspartic-type endopeptidase activity (GO:0004190);; Molecular Function: ubiquitin-protein transferase activity (GO:0004842);; Cellular Component: nucleus (GO:0005634);; Cellular Component: cytosol (GO:0005829);; Biological Process: proteolysis (GO:0006508);; Molecular Function: zinc ion binding (GO:0008270);; Biological P…	--	[R]	General function prediction only	Integrase core domain	--	L	Replication, recombination and repair	protein binding protein isoform X1 [Zea mays]
c1452.graph_c0	--	--	Molecular Function: magnesium ion binding (GO:0000287);; Biological Process: metabolic process (GO:0008152);; Molecular Function: terpene synthase activity (GO:0010333);;	--	--	--	Terpene synthase family, metal binding domain	Alpha-copaene synthase OS=Ricinus communis OX=3988 GN=TPS1 PE=1 SV=1	S	Function unknown	predicted protein [Hordeum vulgare subsp. vulgare]
c21334.graph_c0	--	--	Molecular Function: ATP binding (GO:0005524);; Cellular Component: integral component of membrane (GO:0016021);; Molecular Function: ATPase activity, coupled to transmembrane movement of substances (GO:0042626);; Biological Process: transmembrane transport (GO:0055085);;	K05658|1.6699e-13|obr:102711652|K05658 ATP-binding cassette, subfamily B (MDR/TAP), member 1 [EC:3.6.3.44] | (RefSeq) ABC transporter B family member 4-like	[Q]	Secondary metabolites biosynthesis, transport and catabolism	ABC transporter transmembrane region	ABC transporter B family member 5 OS=Arabidopsis thaliana OX=3702 GN=ABCB5 PE=3 SV=1	V	Defense mechanisms	hypothetical protein OsI_03378 [Oryza sativa Indica Group]
c71021.graph_c0	--	--	Cellular Component: integral component of plasma membrane (GO:0005887);; Cellular Component: plastid (GO:0009536);; Biological Process: carbohydrate transmembrane transport (GO:0034219);; Molecular Function: sugar transmembrane transporter activity (GO:0051119);;	K15382|2.9267e-20|dosa:Os01t0220700-00|K15382 solute carrier family 50 (sugar transporter) | (RAP-DB) Os01g0220700; Similar to predicted protein.	[R]	General function prediction only	--	Bidirectional sugar transporter SWEET3b OS=Oryza sativa subsp. japonica OX=39947 GN=SWEET3B PE=3 SV=2	U	Intracellular trafficking, secretion, and vesicular transport	Os01g0220700 [Oryza sativa Japonica Group]
c53349.graph_c0	--	--	Cellular Component: integral component of membrane (GO:0016021);;	K11353|4.64161e-93|sbi:SORBI_01g044350|K11353 NADH dehydrogenase (ubiquinone) 1 alpha subcomplex subunit 13 | (RefSeq) SORBIDRAFT_01g044350, Sb01g044350; hypothetical protein	[CD]	--	GRIM-19 protein	NADH dehydrogenase [ubiquinone] 1 alpha subcomplex subunit 13-B OS=Arabidopsis thaliana OX=3702 GN=At2g33220 PE=2 SV=1	U	Intracellular trafficking, secretion, and vesicular transport	NADH dehydrogenase [ubiquinone] 1 alpha subcomplex subunit 13-B [Sorghum bicolor]
c80319.graph_c0	--	--	Molecular Function: iron ion binding (GO:0005506);; Cellular Component: integral component of membrane (GO:0016021);; Molecular Function: oxidoreductase activity, acting on paired donors, with incorporation or reduction of molecular oxygen, NAD(P)H as one donor, and incorporation of one atom of oxygen (GO:0016709);; Molecular Function: heme binding (GO:0020037);; Biological Process: secondary met…	--	[Q]	Secondary metabolites biosynthesis, transport and catabolism	Cytochrome P450	Cytochrome P450 71A23 OS=Arabidopsis thaliana OX=3702 GN=CYP71A23 PE=2 SV=1	Q	Secondary metabolites biosynthesis, transport and catabolism	putative ferulate 5-hydroxylase [Phyllostachys praecox]
c74864.graph_c0	--	--	Molecular Function: binding (GO:0005488);; Cellular Component: cytoplasm (GO:0005737);; Biological Process: translational initiation (GO:0006413);;	K15028|4.68523e-09|obr:102711952|K15028 translation initiation factor 3 subunit K | (RefSeq) eukaryotic translation initiation factor 3 subunit K	[S]	Function unknown	--	Eukaryotic translation initiation factor 3 subunit K OS=Oryza sativa subsp. japonica OX=39947 GN=TIF3K1 PE=2 SV=1	J	Translation, ribosomal structure and biogenesis	eukaryotic translation initiation factor 3 subunit 12, partial [Oryza sativa Indica Group]
c88235.graph_c0	--	--	--	--	[O]	Posttranslational modification, protein turnover, chaperones	--	--	O	Posttranslational modification, protein turnover, chaperones	--
c50608.graph_c3	--	--	Molecular Function: transcription factor activity, sequence-specific DNA binding (GO:0003700);; Molecular Function: RNA binding (GO:0003723);; Molecular Function: RNA-directed DNA polymerase activity (GO:0003964);; Molecular Function: aspartic-type endopeptidase activity (GO:0004190);; Biological Process: RNA-dependent DNA biosynthetic process (GO:0006278);; Biological Process: DNA recombination …	--	[R]	General function prediction only	--	--	L	Replication, recombination and repair	retrotransposon protein, putative, unclassified [Oryza sativa Japonica Group]
c67124.graph_c0	[E]	Amino acid transport and metabolism	Molecular Function: ionotropic glutamate receptor activity (GO:0004970);; Biological Process: ion transport (GO:0006811);; Cellular Component: integral component of membrane (GO:0016021);; Biological Process: ionotropic glutamate receptor signaling pathway (GO:0035235);;	K05387|0|sita:101758128|K05387 glutamate receptor, ionotropic, plant | (RefSeq) glutamate receptor 3.4-like	[PET]	--	Receptor family ligand binding region;; Ligand-gated ion channel;; Periplasmic binding protein;; Bacterial extracellular solute-binding proteins, family 3;; Ligated ion channel L-glutamate- and glycine-binding site	Glutamate receptor 3.5 OS=Arabidopsis thaliana OX=3702 GN=GLR3.5 PE=2 SV=2	U	Intracellular trafficking, secretion, and vesicular transport	glutamate receptor 3.4-like [Aegilops tauschii subsp. tauschii]
c62969.graph_c3	--	--	--	--	--	--	--	--	--	--	hypothetical protein ABT39_MTgene5807 (mitochondrion) [Picea glauca]
c19526.graph_c0	--	--	Molecular Function: phospholipase D activity (GO:0004630);; Molecular Function: calcium ion binding (GO:0005509);; Cellular Component: membrane (GO:0016020);; Biological Process: lipid catabolic process (GO:0016042);; Biological Process: phosphatidylcholine metabolic process (GO:0046470);; Molecular Function: N-acylphosphatidylethanolamine-specific phospholipase D activity (GO:0070290);;	K01115|1.43834e-33|bdi:100821437|K01115 phospholipase D1/2 [EC:3.1.4.4] | (RefSeq) phospholipase D alpha 1-like	[I]	Lipid transport and metabolism	--	Phospholipase D alpha 2 OS=Oryza sativa subsp. japonica OX=39947 GN=PLD2 PE=2 SV=2	I	Lipid transport and metabolism	PREDICTED: phospholipase D alpha 1-like isoform X2 [Brachypodium distachyon]
c76487.graph_c0	--	--	--	--	[S]	Function unknown	Melanoma associated antigen family N terminal	--	S	Function unknown	--
c85166.graph_c0	--	--	--	--	[R]	General function prediction only	Translin family	--	J	Translation, ribosomal structure and biogenesis	--
c55394.graph_c0	--	--	Molecular Function: copper ion binding (GO:0005507);; Molecular Function: electron carrier activity (GO:0009055);; Cellular Component: integral component of membrane (GO:0016021);; Biological Process: electron transport chain (GO:0022900);; Cellular Component: anchored component of plasma membrane (GO:0046658);;	--	--	--	Plastocyanin-like domain	Early nodulin-like protein 1 OS=Arabidopsis thaliana OX=3702 GN=At2g25060 PE=1 SV=2	S	Function unknown	PREDICTED: early nodulin-like protein 3 [Oryza sativa Japonica Group]
c60884.graph_c0	--	--	Molecular Function: protein serine/threonine kinase activity (GO:0004674);; Molecular Function: ATP binding (GO:0005524);; Biological Process: protein phosphorylation (GO:0006468);; Cellular Component: integral component of membrane (GO:0016021);;	--	--	--	--	Probable leucine-rich repeat receptor-like protein kinase At5g49770 OS=Arabidopsis thaliana OX=3702 GN=At5g49770 PE=2 SV=1	--	--	putative leucine-rich repeat receptor-like protein kinase, partial [Dichanthelium oligosanthes]
c92095.graph_c0	--	--	Molecular Function: RNA binding (GO:0003723);; Molecular Function: RNA-directed DNA polymerase activity (GO:0003964);; Cellular Component: mitochondrion (GO:0005739);; Biological Process: RNA-dependent DNA biosynthetic process (GO:0006278);;	--	[R]	General function prediction only	--	Putative ribonuclease H protein At1g65750 OS=Arabidopsis thaliana OX=3702 GN=At1g65750 PE=3 SV=1	S	Function unknown	PREDICTED: uncharacterized protein LOC104582388 [Brachypodium distachyon]
c59087.graph_c0	--	--	Cellular Component: integral component of membrane (GO:0016021);; Molecular Function: carbohydrate binding (GO:0030246);;	--	[S]	Function unknown	--	ER membrane protein complex subunit 7 homolog OS=Arabidopsis thaliana OX=3702 GN=At4g32130 PE=2 SV=1	S	Function unknown	ER membrane protein complex subunit 7-like protein [Zea mays]
c78738.graph_c0	--	--	--	--	--	--	--	--	S	Function unknown	hypothetical protein M408DRAFT_317305, partial [Serendipita vermifera MAFF 305830]
c66236.graph_c3	--	--	Cellular Component: Golgi membrane (GO:0000139);; Biological Process: pectin biosynthetic process (GO:0045489);; Molecular Function: polygalacturonate 4-alpha-galacturonosyltransferase activity (GO:0047262);; Biological Process: cell wall organization (GO:0071555);;	K13648|0|sita:101772143|K13648 alpha-1,4-galacturonosyltransferase [EC:2.4.1.43] | (RefSeq) probable galacturonosyltransferase 7	--	--	Glycosyl transferase family 8	Probable galacturonosyltransferase 7 OS=Arabidopsis thaliana OX=3702 GN=GAUT7 PE=1 SV=2	M	Cell wall/membrane/envelope biogenesis	probable galacturonosyltransferase 7 isoform X2 [Setaria italica]
c21377.graph_c0	--	--	Cellular Component: plasma membrane (GO:0005886);; Cellular Component: integral component of membrane (GO:0016021);; Molecular Function: transmembrane transporter activity (GO:0022857);; Biological Process: transmembrane transport (GO:0055085);;	--	--	--	EamA-like transporter family	WAT1-related protein At5g07050 OS=Arabidopsis thaliana OX=3702 GN=At5g07050 PE=2 SV=1	S	Function unknown	PREDICTED: WAT1-related protein At5g64700 isoform X1 [Oryza sativa Japonica Group]
c46573.graph_c0	--	--	Cellular Component: plastid (GO:0009536);;	--	--	--	--	--	S	Function unknown	Os07g0153150 [Oryza sativa Japonica Group]
c30220.graph_c1	--	--	--	K12179|7.46521e-12|pop:POPTR_0011s17270g|K12179 COP9 signalosome complex subunit 6 | (RefSeq) COP9 signalosome subunit 6 family protein	[OT]	--	JAB1/Mov34/MPN/PAD-1 ubiquitin protease	COP9 signalosome complex subunit 6a OS=Arabidopsis thaliana OX=3702 GN=CSN6A PE=1 SV=2	S	Function unknown	hypothetical protein GALMADRAFT_233256 [Galerina marginata CBS 339.88]
c91232.graph_c0	[C]	Energy production and conversion	Molecular Function: oxidoreductase activity (GO:0016491);; Molecular Function: transferase activity (GO:0016740);; Molecular Function: 4 iron, 4 sulfur cluster binding (GO:0051539);; Biological Process: oxidation-reduction process (GO:0055114);;	K00656|3.03298e-10|bpg:Bathy02g04090|K00656 formate C-acetyltransferase [EC:2.3.1.54] | (RefSeq) formate acetyltransferase	--	--	Glycine radical	Formate acetyltransferase (Fragment) OS=Chlamydomonas reinhardtii OX=3055 GN=PFL PE=2 SV=1	--	--	Putative formate acetyltransferase 3 [Beauveria bassiana D1-5]
c42376.graph_c0	--	--	Cellular Component: mitochondrion (GO:0005739);; Cellular Component: membrane (GO:0016020);;	--	[S]	Function unknown	Protein of unknown function (DUF726)	--	S	Function unknown	transmembrane and coiled-coil domain-containing protein 4-like [Aegilops tauschii subsp. tauschii]
c16081.graph_c0	--	--	Molecular Function: protein serine/threonine kinase activity (GO:0004674);; Molecular Function: ATP binding (GO:0005524);; Cellular Component: plasma membrane (GO:0005886);; Biological Process: protein phosphorylation (GO:0006468);; Cellular Component: integral component of membrane (GO:0016021);; Biological Process: recognition of pollen (GO:0048544);;	--	--	--	D-mannose binding lectin	G-type lectin S-receptor-like serine/threonine-protein kinase At1g61360 OS=Arabidopsis thaliana OX=3702 GN=At1g61360 PE=2 SV=1	T	Signal transduction mechanisms	PREDICTED: G-type lectin S-receptor-like serine/threonine-protein kinase At2g19130 isoform X1 [Brachypodium distachyon]
c61447.graph_c1	--	--	--	--	[O]	Posttranslational modification, protein turnover, chaperones	Protein of unknown function (DUF629)	--	O	Posttranslational modification, protein turnover, chaperones	PREDICTED: uncharacterized protein LOC4343371 [Oryza sativa Japonica Group]
c60715.graph_c1	--	--	--	--	--	--	Remorin, C-terminal region	Remorin OS=Solanum tuberosum OX=4113 PE=1 SV=1	S	Function unknown	remorin [Setaria italica]
c10822.graph_c0	--	--	--	--	--	--	--	--	S	Function unknown	hypothetical protein TRIUR3_26517 [Triticum urartu]
c62920.graph_c0	[R]	General function prediction only	Molecular Function: cysteine-type endopeptidase activity (GO:0004197);; Biological Process: proteolysis (GO:0006508);; Biological Process: positive regulation of programmed cell death (GO:0043068);;	--	[DO]	--	Caspase domain;; LSD1 zinc finger;; zinc-binding in reverse transcriptase	Metacaspase-1 OS=Arabidopsis thaliana OX=3702 GN=AMC1 PE=1 SV=1	O	Posttranslational modification, protein turnover, chaperones	Metacaspase-1 [Dichanthelium oligosanthes]
c65100.graph_c0	--	--	Biological Process: negative regulation of transcription from RNA polymerase II promoter (GO:0000122);; Molecular Function: RNA polymerase II regulatory region sequence-specific DNA binding (GO:0000977);; Molecular Function: transcriptional repressor activity, RNA polymerase II core promoter proximal region sequence-specific binding (GO:0001078);; Cellular Component: nucleus (GO:0005634);; Cellul…	K12236|0|osa:4340659|K12236 transcriptional repressor NF-X1 | (RefSeq) NF-X1-type zinc finger protein NFXL1	[K]	Transcription	NF-X1 type zinc finger	NF-X1-type zinc finger protein NFXL1 OS=Arabidopsis thaliana OX=3702 GN=NFXL1 PE=1 SV=1	K	Transcription	PREDICTED: NF-X1-type zinc finger protein NFXL1 [Oryza sativa Japonica Group]
c79521.graph_c0	--	--	--	--	--	--	Cystine-knot domain;; Sclerostin (SOST);; DAN domain	--	--	--	--
c64723.graph_c0	--	--	Molecular Function: zinc ion binding (GO:0008270);; Cellular Component: integral component of membrane (GO:0016021);;	--	[A]	RNA processing and modification	RING-variant domain	Probable E3 ubiquitin ligase SUD1 OS=Arabidopsis thaliana OX=3702 GN=SUD1 PE=1 SV=1	O	Posttranslational modification, protein turnover, chaperones	uncharacterized protein LOC101774528 [Setaria italica]
c25599.graph_c1	--	--	Cellular Component: mitochondrion (GO:0005739);; Cellular Component: Golgi apparatus (GO:0005794);; Molecular Function: galactoside 2-alpha-L-fucosyltransferase activity (GO:0008107);; Cellular Component: plastid (GO:0009536);; Biological Process: plant-type cell wall biogenesis (GO:0009832);; Biological Process: xyloglucan biosynthetic process (GO:0009969);; Cellular Component: integral componen…	K13681|3.58422e-35|obr:102713183|K13681 xyloglucan fucosyltransferase [EC:2.4.1.-] | (RefSeq) galactoside 2-alpha-L-fucosyltransferase-like	--	--	Xyloglucan fucosyltransferase	Galactoside 2-alpha-L-fucosyltransferase OS=Pisum sativum OX=3888 GN=FT1 PE=2 SV=1	O	Posttranslational modification, protein turnover, chaperones	PREDICTED: galactoside 2-alpha-L-fucosyltransferase-like [Oryza brachyantha]
c5454.graph_c0	--	--	Biological Process: protein metabolic process (GO:0019538);;	--	--	--	--	--	O	Posttranslational modification, protein turnover, chaperones	protein SMAX1-LIKE 3 [Sorghum bicolor]
c68540.graph_c2	[U]	Intracellular trafficking, secretion, and vesicular transport	Molecular Function: protein serine/threonine kinase activity (GO:0004674);; Molecular Function: ATP binding (GO:0005524);; Cellular Component: nucleus (GO:0005634);; Cellular Component: cytoplasm (GO:0005737);; Cellular Component: plasma membrane (GO:0005886);; Biological Process: protein phosphorylation (GO:0006468);; Biological Process: intracellular signal transduction (GO:0035556);;	--	[R]	General function prediction only	Transcription initiation factor TFIID component TAF4 family;; RCD1-SRO-TAF4 (RST) plant domain;; Protein kinase domain;; Protein tyrosine kinase	Serine/threonine-protein kinase D6PKL2 OS=Arabidopsis thaliana OX=3702 GN=D6PKL2 PE=1 SV=1	T	Signal transduction mechanisms	PREDICTED: serine/threonine-protein kinase D6PK [Oryza sativa Japonica Group]
c39121.graph_c0	--	--	Biological Process: guard cell differentiation (GO:0010052);;	--	--	--	Epidermal patterning factor proteins	EPIDERMAL PATTERNING FACTOR-like protein 2 OS=Arabidopsis thaliana OX=3702 GN=EPFL2 PE=2 SV=1	S	Function unknown	EPIDERMAL PATTERNING FACTOR-like protein 2 [Setaria italica]
c50691.graph_c0	--	--	--	--	--	--	--	--	S	Function unknown	hypothetical protein BRADI_2g31072v3, partial [Brachypodium distachyon]
c68547.graph_c0	--	--	Biological Process: vacuolar transport (GO:0007034);; Cellular Component: endosome membrane (GO:0010008);; Biological Process: protein transport (GO:0015031);;	K12197|1.08474e-100|sita:101761480|K12197 charged multivesicular body protein 1 | (RefSeq) ESCRT-related protein CHMP1	[U]	Intracellular trafficking, secretion, and vesicular transport	Snf7	ESCRT-related protein CHMP1 OS=Oryza sativa subsp. japonica OX=39947 GN=CHMP1 PE=2 SV=1	N	Cell motility	hypothetical protein PAHAL_D00754 [Panicum hallii]
c85112.graph_c0	--	--	Cellular Component: plastid (GO:0009536);;	--	--	--	--	--	--	--	OSJNBa0083D01.8 [Oryza sativa Japonica Group]
c46272.graph_c0	--	--	--	--	--	--	--	--	S	Function unknown	hypothetical protein BRADI_2g25227v3 [Brachypodium distachyon]
c57561.graph_c0	[G]	Carbohydrate transport and metabolism	Molecular Function: polygalacturonase activity (GO:0004650);; Cellular Component: extracellular region (GO:0005576);; Biological Process: carbohydrate metabolic process (GO:0005975);; Biological Process: cell wall organization (GO:0071555);;	--	--	--	--	Probable polygalacturonase OS=Vitis vinifera OX=29760 GN=GSVIVT00026920001 PE=1 SV=1	M	Cell wall/membrane/envelope biogenesis	PREDICTED: probable polygalacturonase [Oryza brachyantha]
c50368.graph_c0	--	--	Molecular Function: calcium ion binding (GO:0005509);; Cellular Component: mitochondrion (GO:0005739);; Cellular Component: plastid (GO:0009536);;	--	[P]	Inorganic ion transport and metabolism	EF-hand domain pair;; EF hand;; EF-hand domain pair;; EF hand;; EF-hand domain	Calcium uptake protein, mitochondrial OS=Arabidopsis thaliana OX=3702 GN=MICU PE=2 SV=1	S	Function unknown	hypothetical protein PAHAL_A02518 [Panicum hallii]
c50541.graph_c0	--	--	--	--	--	--	--	--	S	Function unknown	uncharacterized protein LOC8077150 [Sorghum bicolor]
c66865.graph_c0	--	--	Molecular Function: GTPase activity (GO:0003924);; Molecular Function: GTP binding (GO:0005525);; Cellular Component: integral component of membrane (GO:0016021);;	--	[R]	General function prediction only	Guanylate-binding protein, N-terminal domain;; Guanylate-binding protein, C-terminal domain	--	S	Function unknown	PREDICTED: guanylate-binding protein 4-like [Oryza brachyantha]
c75202.graph_c0	--	--	--	--	--	--	Proteolipid membrane potential modulator	Hydrophobic protein LTI6A OS=Oryza sativa subsp. japonica OX=39947 GN=LTI6A PE=2 SV=1	S	Function unknown	hydrophobic protein LTI6B [Phalaenopsis equestris]
c64351.graph_c0	--	--	Cellular Component: plastid (GO:0009536);;	--	--	--	--	--	S	Function unknown	PREDICTED: atherin [Oryza sativa Japonica Group]
c64115.graph_c0	--	--	Cellular Component: endoplasmic reticulum (GO:0005783);; Molecular Function: lipid binding (GO:0008289);; Cellular Component: integral component of membrane (GO:0016021);;	--	[R]	General function prediction only	C2 domain;; Synaptotagmin-like mitochondrial-lipid-binding domain	Synaptotagmin-1 OS=Arabidopsis thaliana OX=3702 GN=SYT1 PE=1 SV=2	S	Function unknown	synaptotagmin-1 [Setaria italica]
c56460.graph_c0	[H]	Coenzyme transport and metabolism	Molecular Function: GTP cyclohydrolase II activity (GO:0003935);; Molecular Function: GTP binding (GO:0005525);; Molecular Function: 3,4-dihydroxy-2-butanone-4-phosphate synthase activity (GO:0008686);; Biological Process: riboflavin biosynthetic process (GO:0009231);; Cellular Component: chloroplast (GO:0009507);; Molecular Function: metal ion binding (GO:0046872);;	K14652|0|osa:9270160|K14652 3,4-dihydroxy 2-butanone 4-phosphate synthase / GTP cyclohydrolase II [EC:4.1.99.12 3.5.4.25] | (RefSeq) OJ1111_H02.5, OsJ_27700, OsRIBA1, RIBA1; probable bifunctional riboflavin biosynthesis protein RIBA 1, chloroplastic	[H]	Coenzyme transport and metabolism	3,4-dihydroxy-2-butanone 4-phosphate synthase;; GTP cyclohydrolase II	Probable bifunctional riboflavin biosynthesis protein RIBA 1, chloroplastic OS=Oryza sativa subsp. japonica OX=39947 GN=RIBA1 PE=2 SV=1	H	Coenzyme transport and metabolism	PREDICTED: probable bifunctional riboflavin biosynthesis protein RIBA 1, chloroplastic [Oryza sativa Japonica Group]
c92548.graph_c0	[V]	Defense mechanisms	Molecular Function: ATP binding (GO:0005524);; Cellular Component: integral component of membrane (GO:0016021);; Molecular Function: ATPase activity, coupled to transmembrane movement of substances (GO:0042626);; Biological Process: transmembrane transport (GO:0055085);;	K05658|6.28723e-38|bdi:100842952|K05658 ATP-binding cassette, subfamily B (MDR/TAP), member 1 [EC:3.6.3.44] | (RefSeq) ABC transporter B family member 4-like	[Q]	Secondary metabolites biosynthesis, transport and catabolism	ABC transporter	ABC transporter B family member 4 OS=Arabidopsis thaliana OX=3702 GN=ABCB4 PE=1 SV=1	V	Defense mechanisms	predicted protein [Hordeum vulgare subsp. vulgare]
c55289.graph_c1	--	--	Cellular Component: mitochondrion (GO:0005739);; Cellular Component: plastid (GO:0009536);;	--	--	--	--	--	S	Function unknown	PREDICTED: uncharacterized protein LOC102714271 [Oryza brachyantha]
c92627.graph_c0	--	--	Cellular Component: mitochondrial matrix (GO:0005759);; Molecular Function: ferrous iron binding (GO:0008198);; Cellular Component: integral component of membrane (GO:0016021);; Biological Process: iron-sulfur cluster assembly (GO:0016226);; Molecular Function: 2 iron, 2 sulfur cluster binding (GO:0051537);; Molecular Function: 4 iron, 4 sulfur cluster binding (GO:0051539);; Biological Process: p…	--	--	--	--	--	S	Function unknown	iron-sulfur cluster biosynthesis family protein, partial [Brachypodium distachyon]
c25517.graph_c0	--	--	Cellular Component: mitochondrion (GO:0005739);; Molecular Function: electron carrier activity (GO:0009055);; Molecular Function: protein disulfide oxidoreductase activity (GO:0015035);; Biological Process: cell redox homeostasis (GO:0045454);; Biological Process: oxidation-reduction process (GO:0055114);;	K17479|1.25748e-44|bdi:100822629|K17479 glutaredoxin domain-containing cysteine-rich protein 1 | (RefSeq) uncharacterized protein At3g28850	[O]	Posttranslational modification, protein turnover, chaperones	--	Uncharacterized protein At5g39865 OS=Arabidopsis thaliana OX=3702 GN=At5g39865 PE=2 SV=1	O	Posttranslational modification, protein turnover, chaperones	PREDICTED: uncharacterized protein At3g28850 [Brachypodium distachyon]
c43991.graph_c0	--	--	Cellular Component: vacuolar membrane (GO:0005774);; Biological Process: attachment of GPI anchor to protein (GO:0016255);; Cellular Component: GPI-anchor transamidase complex (GO:0042765);;	K05291|2.46869e-48|osa:4324979|K05291 phosphatidylinositol glycan, class S | (RefSeq) P0497A05.6; GPI transamidase component PIG-S	[MO]	--	--	--	S	Function unknown	GPI transamidase component PIG-S [Aegilops tauschii subsp. tauschii]
c59837.graph_c0	[IR]	Lipid transport and metabolism ;; General function prediction only	Molecular Function: hydrolase activity, acting on ester bonds (GO:0016788);;	K21026|6.36039e-167|dosa:Os01t0215700-01|K21026 acetylajmaline esterase [EC:3.1.1.80] | (RAP-DB) Os01g0215700; Esterase, SGNH hydrolase-type domain containing protein.	--	--	GDSL-like Lipase/Acylhydrolase	GDSL esterase/lipase At5g45910 OS=Arabidopsis thaliana OX=3702 GN=At5g45910 PE=2 SV=1	S	Function unknown	hypothetical protein OsJ_00875 [Oryza sativa Japonica Group]
c44757.graph_c0	--	--	Molecular Function: DNA binding (GO:0003677);; Molecular Function: RNA binding (GO:0003723);; Molecular Function: RNA-directed DNA polymerase activity (GO:0003964);; Molecular Function: aspartic-type endopeptidase activity (GO:0004190);; Biological Process: RNA-dependent DNA biosynthetic process (GO:0006278);; Biological Process: DNA recombination (GO:0006310);; Biological Process: proteolysis (G…	--	[R]	General function prediction only	Integrase core domain;; Reverse transcriptase (RNA-dependent DNA polymerase);; Retroviral aspartyl protease	Uncharacterized mitochondrial protein AtMg00860 OS=Arabidopsis thaliana OX=3702 GN=AtMg00860 PE=4 SV=1	L	Replication, recombination and repair	retrotransposon protein, putative, unclassified, expressed [Oryza sativa Japonica Group]
c64514.graph_c0	--	--	Cellular Component: Golgi membrane (GO:0000139);; Cellular Component: mitochondrion (GO:0005739);; Biological Process: protein glycosylation (GO:0006486);; Molecular Function: galactosyltransferase activity (GO:0008378);; Cellular Component: integral component of membrane (GO:0016021);;	K20855|8.37728e-119|sbi:SORBI_04g004400|K20855 beta-1,3-galactosyltransferase 1/2/3/4/5/7/8 [EC:2.4.1.-] | (RefSeq) SORBIDRAFT_04g004400, Sb04g004400; hypothetical protein	[G]	Carbohydrate transport and metabolism	Domain of unknown function (DUF4094);; Galactosyltransferase	Probable beta-1,3-galactosyltransferase 3 OS=Arabidopsis thaliana OX=3702 GN=B3GALT3 PE=2 SV=1	S	Function unknown	probable beta-1,3-galactosyltransferase 2 [Sorghum bicolor]
c65529.graph_c0	[O]	Posttranslational modification, protein turnover, chaperones	Biological Process: protein peptidyl-prolyl isomerization (GO:0000413);; Molecular Function: peptidyl-prolyl cis-trans isomerase activity (GO:0003755);; Biological Process: protein folding (GO:0006457);;	--	[O]	Posttranslational modification, protein turnover, chaperones	Cyclophilin type peptidyl-prolyl cis-trans isomerase/CLD	Peptidyl-prolyl cis-trans isomerase CYP63 OS=Arabidopsis thaliana OX=3702 GN=CYP63 PE=1 SV=1	O	Posttranslational modification, protein turnover, chaperones	Peptidyl-prolyl cis-trans isomerase CYP63, partial [Zea mays]
c65075.graph_c1	[QV]	Secondary metabolites biosynthesis, transport and catabolism ;; Defense mechanisms	Molecular Function: iron ion binding (GO:0005506);; Biological Process: lignin biosynthetic process (GO:0009809);; Cellular Component: integral component of membrane (GO:0016021);; Molecular Function: oxidoreductase activity, acting on paired donors, with incorporation or reduction of molecular oxygen, NAD(P)H as one donor, and incorporation of one atom of oxygen (GO:0016709);; Molecular Function…	K09754|0|sbi:SORBI_09g024210|K09754 coumaroylquinate(coumaroylshikimate) 3'-monooxygenase [EC:1.14.13.36] | (RefSeq) SORBIDRAFT_09g024210, Sb09g024210; hypothetical protein	[Q]	Secondary metabolites biosynthesis, transport and catabolism	Cytochrome P450	Cytochrome P450 98A1 OS=Sorghum bicolor OX=4558 GN=CYP98A1 PE=2 SV=1	Q	Secondary metabolites biosynthesis, transport and catabolism	p-coumarate 3-hydroxylase [Bambusa emeiensis]
c55137.graph_c3	[J]	Translation, ribosomal structure and biogenesis	Molecular Function: structural constituent of ribosome (GO:0003735);; Cellular Component: ribosome (GO:0005840);; Biological Process: translation (GO:0006412);; Cellular Component: chloroplast (GO:0009507);;	K02935|1.20689e-52|zma:100277261|K02935 large subunit ribosomal protein L7/L12 | (RefSeq) 50S ribosomal protein L12, chloroplastic	[J]	Translation, ribosomal structure and biogenesis	Ribosomal protein L7/L12 C-terminal domain;; Ribosomal protein L7/L12 dimerisation domain	50S ribosomal protein L12, chloroplastic OS=Oryza sativa subsp. japonica OX=39947 GN=RPL12-2 PE=2 SV=2	J	Translation, ribosomal structure and biogenesis	50S ribosomal protein L12, chloroplastic [Zea mays]
c66921.graph_c1	--	--	Biological Process: protein polyubiquitination (GO:0000209);; Cellular Component: nucleus (GO:0005634);; Cellular Component: cytoplasm (GO:0005737);; Molecular Function: zinc ion binding (GO:0008270);; Biological Process: protein ubiquitination involved in ubiquitin-dependent protein catabolic process (GO:0042787);; Biological Process: proteasome-mediated ubiquitin-dependent protein catabolic pro…	--	--	--	--	Protein SPIRAL1-like 3 OS=Oryza sativa subsp. japonica OX=39947 GN=Os12g0502000 PE=3 SV=1	O	Posttranslational modification, protein turnover, chaperones	hypothetical protein PAHAL_H00364 [Panicum hallii]
c28509.graph_c0	--	--	Cellular Component: membrane (GO:0016020);;	--	--	--	Protein of unknown function, DUF594	--	S	Function unknown	hypothetical protein OsJ_18070 [Oryza sativa Japonica Group]
c26390.graph_c0	--	--	Cellular Component: Golgi membrane (GO:0000139);; Cellular Component: extracellular region (GO:0005576);; Cellular Component: endosome membrane (GO:0010008);; Cellular Component: integral component of membrane (GO:0016021);;	--	[U]	Intracellular trafficking, secretion, and vesicular transport	Endomembrane protein 70	Transmembrane 9 superfamily member 10 OS=Arabidopsis thaliana OX=3702 GN=TMN10 PE=2 SV=1	S	Function unknown	Endomembrane protein 70 protein family [Arabidopsis thaliana]
c64624.graph_c1	--	;;	Molecular Function: protein serine/threonine kinase activity (GO:0004674);; Molecular Function: protein tyrosine kinase activity (GO:0004713);; Molecular Function: ATP binding (GO:0005524);; Biological Process: protein phosphorylation (GO:0006468);;	K04733|6.92952e-75|sita:101766053|K04733 interleukin-1 receptor-associated kinase 4 [EC:2.7.11.1] | (RefSeq) probable receptor-like protein kinase At5g15080	[T]	Signal transduction mechanisms	Protein tyrosine kinase;; Protein kinase domain	Probable serine/threonine-protein kinase PIX7 OS=Arabidopsis thaliana OX=3702 GN=PIX7 PE=1 SV=1	T	Signal transduction mechanisms	hypothetical protein SETIT_024544mg [Setaria italica]
c52522.graph_c0	[R]	General function prediction only	Cellular Component: nucleus (GO:0005634);; Cellular Component: mitochondrion (GO:0005739);;	K07020|2.7661e-131|osa:4338108|K07020 uncharacterized protein | (RefSeq) KAT8 regulatory NSL complex subunit 3	[R]	General function prediction only	alpha/beta hydrolase fold;; Serine aminopeptidase, S33;; Alpha/beta hydrolase family;; Alpha/beta hydrolase family;; Dienelactone hydrolase family	--	S	Function unknown	hypothetical protein PAHAL_C00911 [Panicum hallii]
c63309.graph_c0	--	--	--	--	--	--	Protein of unknown function (DUF632);; Protein of unknown function (DUF632);; Protein of unknown function (DUF630)	--	S	Function unknown	PREDICTED: LOW QUALITY PROTEIN: uncharacterized protein LOC102717313 [Oryza brachyantha]
c61155.graph_c0	--	--	Cellular Component: plastid (GO:0009536);;	--	--	--	--	--	S	Function unknown	hypothetical protein TRIUR3_28735 [Triticum urartu]
c36758.graph_c0	--	--	--	K18170|1.08073e-07|obr:102712363|K18170 complex III assembly factor LYRM7 | (RefSeq) mitochondrial zinc maintenance protein 1, mitochondrial	--	--	--	--	S	Function unknown	PREDICTED: mitochondrial zinc maintenance protein 1, mitochondrial [Oryza brachyantha]
c67149.graph_c0	--	--	Cellular Component: mitochondrion (GO:0005739);;	--	[R]	General function prediction only	PPR repeat family;; PPR repeat;; PPR repeat;; Pentatricopeptide repeat domain;; Pentacotripeptide-repeat region of PRORP	Protein Rf1, mitochondrial OS=Oryza sativa subsp. indica OX=39946 GN=Rf1 PE=2 SV=1	S	Function unknown	LOW QUALITY PROTEIN: protein Rf1, mitochondrial-like [Setaria italica]
c62510.graph_c0	[F]	Nucleotide transport and metabolism	Molecular Function: kinase activity (GO:0016301);; Biological Process: phosphorylation (GO:0016310);;	--	[F]	Nucleotide transport and metabolism	Deoxynucleoside kinase	--	F	Nucleotide transport and metabolism	PREDICTED: uncharacterized protein LOC100837664 [Brachypodium distachyon]
c66871.graph_c1	[M]	Cell wall/membrane/envelope biogenesis	Molecular Function: calmodulin-dependent protein kinase activity (GO:0004683);; Molecular Function: calcium ion binding (GO:0005509);; Molecular Function: calmodulin binding (GO:0005516);; Molecular Function: ATP binding (GO:0005524);; Cellular Component: nucleus (GO:0005634);; Cellular Component: cytoplasm (GO:0005737);; Cellular Component: plasma membrane (GO:0005886);; Biological Process: absc…	K13412|0|sbi:SORBI_05g004610|K13412 calcium-dependent protein kinase [EC:2.7.11.1] | (RefSeq) SORBIDRAFT_05g004610, Sb05g004610; hypothetical protein	[T]	Signal transduction mechanisms	Protein kinase domain;; EF hand;; Protein tyrosine kinase;; EF-hand domain pair;; EF-hand domain;; EF hand;; EF-hand domain pair;; EF-hand domain;; Cytoskeletal-regulatory complex EF hand	Calcium-dependent protein kinase 24 OS=Oryza sativa subsp. japonica OX=39947 GN=CPK24 PE=1 SV=1	T	Signal transduction mechanisms	hypothetical protein PAHAL_H00870 [Panicum hallii]
c56432.graph_c2	--	--	Molecular Function: protein serine/threonine kinase activity (GO:0004674);; Molecular Function: ATP binding (GO:0005524);; Biological Process: protein phosphorylation (GO:0006468);; Cellular Component: integral component of membrane (GO:0016021);; Molecular Function: carbohydrate binding (GO:0030246);;	--	--	--	Legume lectin domain	L-type lectin-domain containing receptor kinase IV.4 OS=Arabidopsis thaliana OX=3702 GN=LECRK44 PE=3 SV=1	T	Signal transduction mechanisms	hypothetical protein SETIT_029129mg [Setaria italica]
c44704.graph_c0	--	--	Molecular Function: nucleic acid binding (GO:0003676);; Molecular Function: RNA-DNA hybrid ribonuclease activity (GO:0004523);; Biological Process: DNA integration (GO:0015074);; Biological Process: RNA phosphodiester bond hydrolysis, endonucleolytic (GO:0090502);;	--	--	--	--	--	--	--	PH01B001G05.12 [Phyllostachys edulis]
c67150.graph_c1	--	--	Molecular Function: protein kinase activity (GO:0004672);; Molecular Function: ATP binding (GO:0005524);; Biological Process: protein phosphorylation (GO:0006468);; Cellular Component: integral component of membrane (GO:0016021);; Biological Process: recognition of pollen (GO:0048544);;	--	--	--	Protein tyrosine kinase	G-type lectin S-receptor-like serine/threonine-protein kinase At2g19130 OS=Arabidopsis thaliana OX=3702 GN=At2g19130 PE=2 SV=1	T	Signal transduction mechanisms	receptor-like protein kinase 4 [Zea mays]
c45432.graph_c2	--	--	Molecular Function: threonine-type endopeptidase activity (GO:0004298);; Cellular Component: nucleus (GO:0005634);; Cellular Component: cytoplasm (GO:0005737);; Cellular Component: proteasome core complex (GO:0005839);; Biological Process: proteolysis involved in cellular protein catabolic process (GO:0051603);;	K02739|8.8839e-27|bdi:100839896|K02739 20S proteasome subunit beta 2 [EC:3.4.25.1] | (RefSeq) proteasome subunit beta type-7-A	[O]	Posttranslational modification, protein turnover, chaperones	--	Proteasome subunit beta type-7-B OS=Arabidopsis thaliana OX=3702 GN=PBB2 PE=1 SV=2	O	Posttranslational modification, protein turnover, chaperones	PREDICTED: proteasome subunit beta type-7-A isoform X2 [Brachypodium distachyon]
c58875.graph_c0	--	--	--	K03875|1.17626e-40|obr:102711806|K03875 F-box and leucine-rich repeat protein 1 (S-phase kinase-associated protein 2) | (RefSeq) F-box protein SKP2A-like	[R]	General function prediction only	F-box domain	F-box protein SKP2A OS=Arabidopsis thaliana OX=3702 GN=SKP2A PE=1 SV=1	O	Posttranslational modification, protein turnover, chaperones	PREDICTED: F-box protein SKP2A-like isoform X1 [Brachypodium distachyon]
c48491.graph_c0	--	--	--	--	--	--	DVL family	--	S	Function unknown	hypothetical protein SORBI_3003G044600 [Sorghum bicolor]
c24750.graph_c0	--	--	Cellular Component: mitochondrion (GO:0005739);;	--	--	--	--	--	S	Function unknown	P0650D04.15 [Oryza sativa Japonica Group]
c53134.graph_c0	--	--	--	--	[J]	Translation, ribosomal structure and biogenesis	Zinc knuckle;; Eukaryotic translation initiation factor 3 subunit G	Cold shock protein 1 OS=Arabidopsis thaliana OX=3702 GN=CSP1 PE=1 SV=1	S	Function unknown	putative retrotransposon protein [Phyllostachys edulis]
c68669.graph_c0	--	--	Cellular Component: intracellular (GO:0005622);; Biological Process: intracellular protein transport (GO:0006886);; Molecular Function: zinc ion binding (GO:0008270);; Cellular Component: integral component of membrane (GO:0016021);; Biological Process: vesicle-mediated transport (GO:0016192);; Molecular Function: phosphoric ester hydrolase activity (GO:0042578);;	--	[I]	Lipid transport and metabolism	SacI homology domain;; WW domain;; DDE superfamily endonuclease;; Plant transposon protein	Probable phosphoinositide phosphatase SAC9 OS=Arabidopsis thaliana OX=3702 GN=SAC9 PE=1 SV=1	T	Signal transduction mechanisms	PREDICTED: probable phosphoinositide phosphatase SAC9 [Brachypodium distachyon]
c63143.graph_c0	[O]	Posttranslational modification, protein turnover, chaperones	Molecular Function: glutathione transferase activity (GO:0004364);; Biological Process: glutathione metabolic process (GO:0006749);; Cellular Component: chloroplast stroma (GO:0009570);; Biological Process: response to cytokinin (GO:0009735);; Cellular Component: chloroplast envelope (GO:0009941);; Biological Process: protein glutathionylation (GO:0010731);; Molecular Function: glutathione dehydr…	--	[P]	Inorganic ion transport and metabolism	--	Probable glutathione S-transferase DHAR2, chloroplastic OS=Oryza sativa subsp. japonica OX=39947 GN=DHAR2 PE=2 SV=1	U	Intracellular trafficking, secretion, and vesicular transport	hypothetical protein OsI_22275 [Oryza sativa Indica Group]
c36240.graph_c0	--	--	Molecular Function: hydrolase activity, hydrolyzing O-glycosyl compounds (GO:0004553);; Cellular Component: cell wall (GO:0005618);; Biological Process: xyloglucan metabolic process (GO:0010411);; Molecular Function: xyloglucan:xyloglucosyl transferase activity (GO:0016762);; Biological Process: cell wall biogenesis (GO:0042546);; Cellular Component: apoplast (GO:0048046);; Biological Process: ce…	K08235|2.17667e-49|osa:4332198|K08235 xyloglucan:xyloglucosyl transferase [EC:2.4.1.207] | (RefSeq) probable xyloglucan endotransglucosylase/hydrolase protein 27	--	--	Xyloglucan endo-transglycosylase (XET) C-terminus	Probable xyloglucan endotransglucosylase/hydrolase protein 30 OS=Arabidopsis thaliana OX=3702 GN=XTH30 PE=2 SV=2	G	Carbohydrate transport and metabolism	PREDICTED: probable xyloglucan endotransglucosylase/hydrolase protein 27 [Oryza sativa Japonica Group]
c60398.graph_c0	--	--	Cellular Component: nuclear chromosome, telomeric region (GO:0000784);; Molecular Function: damaged DNA binding (GO:0003684);; Biological Process: double-strand break repair via nonhomologous end joining (GO:0006303);; Biological Process: protection from non-homologous end joining at telomere (GO:0031848);; Molecular Function: 5'-3' exodeoxyribonuclease activity (GO:0035312);; Biological Process:…	K15340|1.08749e-172|bdi:100832523|K15340 DNA cross-link repair 1A protein | (RefSeq) DNA cross-link repair protein SNM1	[L]	Replication, recombination and repair	--	DNA cross-link repair protein SNM1 OS=Arabidopsis thaliana OX=3702 GN=SNM1 PE=2 SV=1	J	Translation, ribosomal structure and biogenesis	hypothetical protein BRADI_5g08550v3 [Brachypodium distachyon]
c67037.graph_c0	--	--	Molecular Function: calcium ion binding (GO:0005509);; Biological Process: regulation of transcription, DNA-templated (GO:0006355);;	--	[R]	General function prediction only	DBC1	--	D	Cell cycle control, cell division, chromosome partitioning	PREDICTED: cell division cycle and apoptosis regulator protein 1 isoform X1 [Brachypodium distachyon]
c60987.graph_c0	[O]	Posttranslational modification, protein turnover, chaperones	Molecular Function: metalloendopeptidase activity (GO:0004222);; Cellular Component: mitochondrion (GO:0005739);; Molecular Function: zinc ion binding (GO:0008270);; Biological Process: protein processing (GO:0016485);;	K06972|0|sita:101768037|K06972 presequence protease [EC:3.4.24.-] | (RefSeq) presequence protease 1, chloroplastic/mitochondrial	[RO]	--	Peptidase M16 inactive domain;; Peptidase M16C associated	Presequence protease 1, chloroplastic/mitochondrial OS=Arabidopsis thaliana OX=3702 GN=PREP1 PE=1 SV=2	O	Posttranslational modification, protein turnover, chaperones	Presequence protease 1, chloroplastic/mitochondrial [Dichanthelium oligosanthes]
c31789.graph_c0	--	--	Biological Process: cellular metabolic process (GO:0044237);; Molecular Function: metal ion binding (GO:0046872);; Molecular Function: organic cyclic compound binding (GO:0097159);; Molecular Function: heterocyclic compound binding (GO:1901363);;	--	--	--	--	--	S	Function unknown	retrotransposon protein, putative, unclassified [Oryza sativa Japonica Group]
c55530.graph_c1	--	--	Molecular Function: nucleic acid binding (GO:0003676);; Biological Process: DNA integration (GO:0015074);; Cellular Component: membrane (GO:0016020);;	--	--	--	--	--	L	Replication, recombination and repair	hypothetical protein OsI_03842 [Oryza sativa Indica Group]
c68397.graph_c0	--	--	Molecular Function: nucleic acid binding (GO:0003676);; Biological Process: DNA integration (GO:0015074);;	--	[R]	General function prediction only	--	Uncharacterized mitochondrial protein AtMg00810 OS=Arabidopsis thaliana OX=3702 GN=AtMg00810 PE=4 SV=1	L	Replication, recombination and repair	uncharacterized protein LOC110431818 [Sorghum bicolor]
c44265.graph_c0	--	--	--	K15865|8.73409e-29|bdi:100841365|K15865 threonylcarbamoyladenosine tRNA methylthiotransferase CDKAL1 [EC:2.8.4.5] | (RefSeq) threonylcarbamoyladenosine tRNA methylthiotransferase	[R]	General function prediction only	--	--	J	Translation, ribosomal structure and biogenesis	threonylcarbamoyladenosine tRNA methylthiotransferase [Aegilops tauschii subsp. tauschii]
c52926.graph_c0	--	--	--	--	--	--	Gamma-glutamyl cyclotransferase, AIG2-like;; Gamma-glutamyl cyclotransferase, AIG2-like	AIG2-like protein C OS=Arabidopsis thaliana OX=3702 GN=AIG2LC PE=1 SV=1	S	Function unknown	PREDICTED: protein AIG2-like [Oryza brachyantha]
c46730.graph_c0	--	--	Biological Process: protein polyubiquitination (GO:0000209);; Biological Process: protein ubiquitination involved in ubiquitin-dependent protein catabolic process (GO:0042787);; Biological Process: proteasome-mediated ubiquitin-dependent protein catabolic process (GO:0043161);; Molecular Function: metal ion binding (GO:0046872);; Molecular Function: ubiquitin protein ligase activity (GO:0061630);;	K11982|8.36617e-55|sita:101782423|K11982 E3 ubiquitin-protein ligase RNF115/126 [EC:2.3.2.27] | (RefSeq) E3 ubiquitin-protein ligase RING1-like	[O]	Posttranslational modification, protein turnover, chaperones	zinc-ribbon;; RING-like zinc finger	E3 ubiquitin-protein ligase SIRP1 OS=Oryza sativa subsp. japonica OX=39947 GN=SIRP1 PE=1 SV=1	O	Posttranslational modification, protein turnover, chaperones	E3 ubiquitin-protein ligase RING1-like [Aegilops tauschii subsp. tauschii]
c52247.graph_c0	[J]	Translation, ribosomal structure and biogenesis	Molecular Function: translation initiation factor activity (GO:0003743);; Biological Process: translational initiation (GO:0006413);;	K03236|3.40659e-69|bdi:100840401|K03236 translation initiation factor 1A | (RefSeq) eukaryotic translation initiation factor 1A	[J]	Translation, ribosomal structure and biogenesis	Translation initiation factor 1A / IF-1	Eukaryotic translation initiation factor 1A OS=Triticum aestivum OX=4565 PE=1 SV=2	J	Translation, ribosomal structure and biogenesis	eukaryotic translation initiation factor 1A [Aegilops tauschii subsp. tauschii]
c62850.graph_c0	--	--	Cellular Component: peroxisome (GO:0005777);; Biological Process: regulation of gene expression (GO:0010468);;	--	--	--	NYN domain;; OST-HTH/LOTUS domain	--	S	Function unknown	hypothetical protein BAE44_0007453, partial [Dichanthelium oligosanthes]
c66880.graph_c0	[I]	Lipid transport and metabolism	Molecular Function: intramolecular transferase activity (GO:0016866);;	--	[I]	Lipid transport and metabolism	--	Achilleol B synthase OS=Oryza sativa subsp. japonica OX=39947 GN=Os11g0285000 PE=1 SV=1	I	Lipid transport and metabolism	hypothetical protein SORBI_3001G179740 [Sorghum bicolor]
c69002.graph_c0	[J]	Translation, ribosomal structure and biogenesis	Molecular Function: RNA binding (GO:0003723);; Molecular Function: structural constituent of ribosome (GO:0003735);; Biological Process: translation (GO:0006412);; Cellular Component: cytosolic large ribosomal subunit (GO:0022625);;	K02908|7.8168e-62|ppp:PHYPADRAFT_207769|K02908 large subunit ribosomal protein L30e | (RefSeq) hypothetical protein	[J]	Translation, ribosomal structure and biogenesis	Ribosomal protein L7Ae/L30e/S12e/Gadd45 family	60S ribosomal protein L30 OS=Lupinus luteus OX=3873 GN=RPL30 PE=3 SV=1	J	Translation, ribosomal structure and biogenesis	predicted protein [Physcomitrella patens]
c67452.graph_c0	--	--	Molecular Function: ubiquitin-protein transferase activity (GO:0004842);; Molecular Function: iron ion binding (GO:0005506);; Cellular Component: nucleus (GO:0005634);; Cellular Component: mitochondrion (GO:0005739);; Molecular Function: zinc ion binding (GO:0008270);; Biological Process: defense response to fungus, incompatible interaction (GO:0009817);; Biological Process: leaf morphogenesis (G…	K10696|0|obr:102711423|K10696 E3 ubiquitin-protein ligase BRE1 [EC:2.3.2.27] | (RefSeq) E3 ubiquitin-protein ligase BRE1-like 1	[O]	Posttranslational modification, protein turnover, chaperones	Zinc finger, C3HC4 type (RING finger);; Zinc finger, C3HC4 type (RING finger);; Zinc finger, C3HC4 type (RING finger)	E3 ubiquitin-protein ligase BRE1-like 1 OS=Oryza sativa subsp. japonica OX=39947 GN=BRE1A PE=2 SV=3	K	Transcription	PREDICTED: E3 ubiquitin-protein ligase BRE1-like 1 [Oryza brachyantha]
c61429.graph_c0	[J]	Translation, ribosomal structure and biogenesis	Biological Process: tRNA dihydrouridine synthesis (GO:0002943);; Cellular Component: mitochondrion (GO:0005739);; Cellular Component: cytosol (GO:0005829);; Molecular Function: tRNA dihydrouridine synthase activity (GO:0017150);; Molecular Function: flavin adenine dinucleotide binding (GO:0050660);; Biological Process: oxidation-reduction process (GO:0055114);;	K05542|3.03057e-161|osa:4342049|K05542 tRNA-dihydrouridine synthase 1 [EC:1.3.1.88] | (RefSeq) OJ1663_H12.36; tRNA-dihydrouridine(16/17) synthase [NAD(P)(+)]-like	[J]	Translation, ribosomal structure and biogenesis	Dihydrouridine synthase (Dus);; Histidine biosynthesis protein;; SOR/SNZ family;; Dihydrouridine synthase (Dus)	--	J	Translation, ribosomal structure and biogenesis	hypothetical protein OsI_24443 [Oryza sativa Indica Group]
c32221.graph_c1	[J]	Translation, ribosomal structure and biogenesis	Molecular Function: nucleotide binding (GO:0000166);; Biological Process: maturation of SSU-rRNA from tricistronic rRNA transcript (SSU-rRNA, 5.8S rRNA, LSU-rRNA) (GO:0000462);; Molecular Function: structural constituent of ribosome (GO:0003735);; Biological Process: translation (GO:0006412);; Cellular Component: cytosolic small ribosomal subunit (GO:0022627);;	K02974|3.66552e-36|mus:103982296|K02974 small subunit ribosomal protein S24e | (RefSeq) 40S ribosomal protein S24-1-like	[J]	Translation, ribosomal structure and biogenesis	Ribosomal protein S24e	40S ribosomal protein S24-1 OS=Arabidopsis thaliana OX=3702 GN=RPS24A PE=2 SV=1	J	Translation, ribosomal structure and biogenesis	unknown [Lotus japonicus]
c29194.graph_c1	--	--	--	--	--	--	--	--	S	Function unknown	hypothetical protein SETIT_025182mg, partial [Setaria italica]
c3485.graph_c0	--	--	Cellular Component: intracellular membrane-bounded organelle (GO:0043231);;	--	--	--	--	--	S	Function unknown	AHM2, partial [Triticum aestivum]
c61091.graph_c0	--	--	Biological Process: maturation of SSU-rRNA from tricistronic rRNA transcript (SSU-rRNA, 5.8S rRNA, LSU-rRNA) (GO:0000462);; Molecular Function: structural constituent of ribosome (GO:0003735);; Biological Process: translation (GO:0006412);; Cellular Component: chloroplast (GO:0009507);; Molecular Function: rRNA binding (GO:0019843);; Cellular Component: cytosolic small ribosomal subunit (GO:00226…	K02995|1.43378e-80|obr:102704327|K02995 small subunit ribosomal protein S8e | (RefSeq) 40S ribosomal protein S8-like	[J]	Translation, ribosomal structure and biogenesis	--	40S ribosomal protein S8 OS=Zea mays OX=4577 GN=RPS8 PE=2 SV=2	J	Translation, ribosomal structure and biogenesis	40S ribosomal protein S8-like isoform X1 [Zea mays]
c61504.graph_c1	--	--	Molecular Function: peroxidase activity (GO:0004601);; Cellular Component: extracellular region (GO:0005576);; Biological Process: response to oxidative stress (GO:0006979);; Cellular Component: plant-type cell wall (GO:0009505);; Biological Process: plant-type cell wall organization (GO:0009664);; Molecular Function: heme binding (GO:0020037);; Biological Process: hydrogen peroxide catabolic pro…	K00430|2.69987e-12|sita:101779463|K00430 peroxidase [EC:1.11.1.7] | (RefSeq) peroxidase 5-like	--	--	--	--	G	Carbohydrate transport and metabolism	peroxidase 5 [Setaria italica]
c36709.graph_c0	--	--	Molecular Function: RNA binding (GO:0003723);; Molecular Function: RNA-directed DNA polymerase activity (GO:0003964);; Molecular Function: tRNA (guanine-N2-)-methyltransferase activity (GO:0004809);; Molecular Function: ATP binding (GO:0005524);; Biological Process: RNA-dependent DNA biosynthetic process (GO:0006278);; Cellular Component: chloroplast (GO:0009507);; Biological Process: DNA integra…	K03517|5.14549e-22|zma:100279087|K03517 quinolinate synthase [EC:2.5.1.72] | (RefSeq) quinolinate synthase, chloroplastic	[R]	General function prediction only	Reverse transcriptase (RNA-dependent DNA polymerase)	Retrovirus-related Pol polyprotein from transposon RE2 OS=Arabidopsis thaliana OX=3702 GN=RE2 PE=4 SV=1	L	Replication, recombination and repair	Os07g0641500, partial [Oryza sativa Japonica Group]
c61450.graph_c0	--	--	Molecular Function: protein serine/threonine kinase activity (GO:0004674);; Molecular Function: ATP binding (GO:0005524);; Cellular Component: plasma membrane (GO:0005886);; Biological Process: protein phosphorylation (GO:0006468);; Cellular Component: plastid (GO:0009536);; Cellular Component: integral component of membrane (GO:0016021);; Biological Process: recognition of pollen (GO:0048544);;	--	--	--	Protein tyrosine kinase	G-type lectin S-receptor-like serine/threonine-protein kinase SD2-5 OS=Arabidopsis thaliana OX=3702 GN=SD25 PE=1 SV=1	T	Signal transduction mechanisms	PREDICTED: G-type lectin S-receptor-like serine/threonine-protein kinase SD2-5 [Oryza sativa Japonica Group]
c38059.graph_c0	--	--	--	K05546|7.97994e-07|dosa:Os03t0216600-01|K05546 alpha 1,3-glucosidase [EC:3.2.1.84] | (RAP-DB) Os03g0216600; Similar to Alpha-glucosidase (EC 3.2.1.20).	[GMO]	--	--	Probable glucan 1,3-alpha-glucosidase OS=Oryza sativa subsp. japonica OX=39947 GN=Os03g0216600 PE=3 SV=1	G	Carbohydrate transport and metabolism	Os03g0216600, partial [Oryza sativa Japonica Group]
c85797.graph_c0	--	--	--	--	--	--	Retrotransposon gag protein	--	S	Function unknown	hypothetical protein GOBAR_AA15790 [Gossypium barbadense]
c16003.graph_c0	[GEPR]	Carbohydrate transport and metabolism ;; Amino acid transport and metabolism ;; Inorganic ion transport and metabolism ;; General function prediction only	Molecular Function: inorganic phosphate transmembrane transporter activity (GO:0005315);; Biological Process: phosphate ion transport (GO:0006817);; Cellular Component: integral component of membrane (GO:0016021);; Biological Process: transmembrane transport (GO:0055085);;	K08176|2.18178e-16|rcu:8273657|K08176 MFS transporter, PHS family, inorganic phosphate transporter | (RefSeq) probable inorganic phosphate transporter 1-9	[P]	Inorganic ion transport and metabolism	Sugar (and other) transporter	Inorganic phosphate transporter 1-4 OS=Arabidopsis thaliana OX=3702 GN=PHT1-4 PE=1 SV=1	G	Carbohydrate transport and metabolism	hypothetical protein M407DRAFT_124441 [Tulasnella calospora MUT 4182]
c56032.graph_c0	--	--	Cellular Component: mitochondrion (GO:0005739);; Cellular Component: plastid (GO:0009536);; Cellular Component: integral component of membrane (GO:0016021);;	--	--	--	--	--	S	Function unknown	hypothetical protein OsJ_19682 [Oryza sativa Japonica Group]
c45220.graph_c0	--	--	--	--	--	--	--	--	--	--	unknown protein [Oryza sativa Japonica Group]
c66231.graph_c0	[E]	Amino acid transport and metabolism	Molecular Function: aminomethyltransferase activity (GO:0004047);; Cellular Component: mitochondrion (GO:0005739);; Biological Process: glycine catabolic process (GO:0006546);; Molecular Function: transaminase activity (GO:0008483);; Biological Process: methylation (GO:0032259);;	K00605|6.2826e-114|obr:102720602|K00605 aminomethyltransferase [EC:2.1.2.10] | (RefSeq) aminomethyltransferase, mitochondrial	[E]	Amino acid transport and metabolism	Aminomethyltransferase folate-binding domain;; Aminomethyltransferase folate-binding domain;; Glycine cleavage T-protein C-terminal barrel domain	Aminomethyltransferase, mitochondrial OS=Solanum tuberosum OX=4113 GN=GDCST PE=2 SV=1	E	Amino acid transport and metabolism	hypothetical protein OsI_17482 [Oryza sativa Indica Group]
c48079.graph_c1	--	--	--	--	--	--	--	--	S	Function unknown	hypothetical protein PAHAL_F00349 [Panicum hallii]
c61532.graph_c1	--	--	Cellular Component: vacuolar proton-transporting V-type ATPase, V0 domain (GO:0000220);; Biological Process: vacuolar acidification (GO:0007035);; Biological Process: ATP hydrolysis coupled proton transport (GO:0015991);; Cellular Component: integral component of membrane (GO:0016021);; Molecular Function: proton-transporting ATPase activity, rotational mechanism (GO:0046961);;	K02155|4.08104e-48|obr:102712255|K02155 V-type H+-transporting ATPase 16kDa proteolipid subunit | (RefSeq) V-type proton ATPase 16 kDa proteolipid subunit-like	[C]	Energy production and conversion	ATP synthase subunit C	V-type proton ATPase 16 kDa proteolipid subunit OS=Avena sativa OX=4498 GN=VATP-P1 PE=2 SV=1	C	Energy production and conversion	hypothetical protein PAHAL_H00853, partial [Panicum hallii]
c55621.graph_c2	--	--	--	--	--	--	--	--	S	Function unknown	retrotransposon protein, putative, unclassified [Oryza sativa Japonica Group]
c47250.graph_c0	--	--	Molecular Function: transcription factor activity, sequence-specific DNA binding (GO:0003700);; Biological Process: regulation of transcription, DNA-templated (GO:0006355);; Cellular Component: membrane (GO:0016020);; Molecular Function: sequence-specific DNA binding (GO:0043565);;	K14432|8.66736e-57|obr:102711830|K14432 ABA responsive element binding factor | (RefSeq) bZIP transcription factor TRAB1-like	--	--	--	bZIP transcription factor TRAB1 OS=Oryza sativa subsp. japonica OX=39947 GN=TRAB1 PE=1 SV=1	K	Transcription	hypothetical protein OsI_31640 [Oryza sativa Indica Group]
c64427.graph_c1	--	--	Molecular Function: magnesium ion binding (GO:0000287);; Molecular Function: glutathione synthase activity (GO:0004363);; Molecular Function: ATP binding (GO:0005524);; Biological Process: glutathione biosynthetic process (GO:0006750);; Molecular Function: protein homodimerization activity (GO:0042803);; Molecular Function: glutathione binding (GO:0043295);;	K01920|2.51669e-138|bdi:100840147|K01920 glutathione synthase [EC:6.3.2.3] | (RefSeq) glutathione synthetase, chloroplastic-like	[Q]	Secondary metabolites biosynthesis, transport and catabolism	Eukaryotic glutathione synthase, ATP binding domain;; Eukaryotic glutathione synthase;; Eukaryotic glutathione synthase, ATP binding domain;; Eukaryotic glutathione synthase	Glutathione synthetase, chloroplastic OS=Arabidopsis thaliana OX=3702 GN=GSH2 PE=2 SV=3	I	Lipid transport and metabolism	PREDICTED: glutathione synthetase, chloroplastic-like [Brachypodium distachyon]
c87808.graph_c0	[K]	Transcription	Molecular Function: hydrolase activity, hydrolyzing O-glycosyl compounds (GO:0004553);; Biological Process: carbohydrate metabolic process (GO:0005975);; Molecular Function: polysaccharide binding (GO:0030247);; Cellular Component: anchored component of plasma membrane (GO:0046658);;	--	--	--	Leucine Rich repeats (2 copies)	Probable disease resistance protein At5g66910 OS=Arabidopsis thaliana OX=3702 GN=At5g66910 PE=2 SV=1	G	Carbohydrate transport and metabolism	PREDICTED: uncharacterized protein LOC102705874 [Oryza brachyantha]
c90811.graph_c0	--	--	--	--	[YU]	--	--	--	Y	Nuclear structure	--
c91082.graph_c0	[EP]	Amino acid transport and metabolism ;; Inorganic ion transport and metabolism	--	--	--	--	--	--	--	--	--
c32460.graph_c0	--	--	--	--	--	--	VQ motif	VQ motif-containing protein 22 OS=Arabidopsis thaliana OX=3702 GN=VQ22 PE=2 SV=1	S	Function unknown	VQ motif-containing protein 22 [Setaria italica]
c46110.graph_c1	--	--	Molecular Function: transferase activity (GO:0016740);;	--	--	--	--	--	S	Function unknown	PREDICTED: uncharacterized protein LOC100838109 [Brachypodium distachyon]
c38159.graph_c0	--	--	Molecular Function: ATP binding (GO:0005524);; Cellular Component: plasma membrane (GO:0005886);; Cellular Component: integral component of membrane (GO:0016021);; Molecular Function: ATPase activity, coupled to transmembrane movement of substances (GO:0042626);; Biological Process: transmembrane transport (GO:0055085);;	--	[Q]	Secondary metabolites biosynthesis, transport and catabolism	--	ABC transporter G family member 24 OS=Arabidopsis thaliana OX=3702 GN=ABCG24 PE=2 SV=2	V	Defense mechanisms	PREDICTED: ABC transporter G family member 28 [Oryza sativa Japonica Group]
c64826.graph_c0	[K]	Transcription	Molecular Function: protein serine/threonine kinase activity (GO:0004674);; Molecular Function: protein tyrosine kinase activity (GO:0004713);; Molecular Function: ATP binding (GO:0005524);; Biological Process: protein phosphorylation (GO:0006468);; Cellular Component: integral component of membrane (GO:0016021);;	--	--	--	Protein kinase domain;; Protein tyrosine kinase	Probable inactive receptor kinase RLK902 OS=Arabidopsis thaliana OX=3702 GN=RLK902 PE=1 SV=1	T	Signal transduction mechanisms	PREDICTED: probable inactive receptor kinase At1g48480, partial [Oryza brachyantha]
c58718.graph_c0	[J]	Translation, ribosomal structure and biogenesis	Molecular Function: GTPase activity (GO:0003924);; Molecular Function: GTP binding (GO:0005525);; Cellular Component: intracellular (GO:0005622);; Biological Process: translation (GO:0006412);; Molecular Function: zinc ion binding (GO:0008270);; Biological Process: ribosome disassembly (GO:0032790);;	K14416|0|osa:4337409|K14416 elongation factor 1 alpha-like protein | (RefSeq) HBS1-like protein	[J]	Translation, ribosomal structure and biogenesis	Elongation factor Tu C-terminal domain	Elongation factor 1-alpha C OS=Porphyra purpurea OX=2787 GN=TEF-C PE=2 SV=1	J	Translation, ribosomal structure and biogenesis	PREDICTED: HBS1-like protein [Oryza sativa Japonica Group]
c67335.graph_c0	--	--	--	--	--	--	--	--	S	Function unknown	uncharacterized protein LOC101774426 isoform X1 [Setaria italica]
c25688.graph_c0	--	--	--	--	--	--	--	--	S	Function unknown	PREDICTED: uncharacterized protein LOC4328243 [Oryza sativa Japonica Group]
c57493.graph_c0	--	--	Biological Process: metabolic process (GO:0008152);; Molecular Function: amino acid binding (GO:0016597);;	--	--	--	--	ACT domain-containing protein ACR3 OS=Arabidopsis thaliana OX=3702 GN=ACR3 PE=2 SV=1	--	--	PREDICTED: ACT domain-containing protein ACR3 [Oryza brachyantha]
c78728.graph_c0	--	--	--	K09422|1.33534e-06|bdi:100841187|K09422 myb proto-oncogene protein, plant | (RefSeq) transcription factor LAF1-like	--	--	--	--	--	--	--
c50193.graph_c1	--	--	--	--	--	--	--	--	--	--	PH01B001I13.9 [Phyllostachys edulis]
c33581.graph_c0	--	--	Molecular Function: DNA binding (GO:0003677);; Molecular Function: transcription factor activity, sequence-specific DNA binding (GO:0003700);; Molecular Function: DNA-directed 5'-3' RNA polymerase activity (GO:0003899);; Biological Process: DNA-templated transcription, initiation (GO:0006352);; Biological Process: regulation of transcription, DNA-templated (GO:0006355);; Cellular Component: plast…	K03093|5.36921e-37|osa:4339759|K03093 RNA polymerase sigma factor | (RefSeq) SIG5; RNA polymerase sigma factor sigE, chloroplastic/mitochondrial	--	--	--	--	K	Transcription	RNA polymerase sigma factor SIG5 [Oryza sativa Japonica Group]
c83602.graph_c0	[J]	Translation, ribosomal structure and biogenesis	Cellular Component: mitochondrion (GO:0005739);; Biological Process: translation (GO:0006412);;	K02895|8.67055e-08|ppp:PHYPADRAFT_192641|K02895 large subunit ribosomal protein L24 | (RefSeq) hypothetical protein	[J]	Translation, ribosomal structure and biogenesis	Ribosomal proteins 50S L24/mitochondrial 39S L24	--	J	Translation, ribosomal structure and biogenesis	39S ribosomal protein L24, mitochondrial, putative [Phytophthora infestans T30-4]
c51194.graph_c1	--	--	--	--	--	--	--	--	--	--	PH01B001E05.4 [Phyllostachys edulis]
c68442.graph_c0	--	--	--	--	--	--	Putative gypsy type transposon	--	--	--	PH01B001E05.4 [Phyllostachys edulis]
c57066.graph_c0	--	--	Cellular Component: mitochondrion (GO:0005739);;	--	--	--	--	--	S	Function unknown	PREDICTED: uncharacterized protein LOC4339747 [Oryza sativa Japonica Group]
c66148.graph_c2	--	--	--	--	--	--	--	--	S	Function unknown	Os09g0128400 [Oryza sativa Japonica Group]
c78697.graph_c0	--	--	Molecular Function: DNA binding (GO:0003677);; Molecular Function: RNA binding (GO:0003723);; Molecular Function: RNA-directed DNA polymerase activity (GO:0003964);; Molecular Function: aspartic-type endopeptidase activity (GO:0004190);; Biological Process: RNA-dependent DNA biosynthetic process (GO:0006278);; Biological Process: DNA recombination (GO:0006310);; Biological Process: proteolysis (G…	--	--	--	Retroviral aspartyl protease	--	L	Replication, recombination and repair	uncharacterized protein LOC109761433 [Aegilops tauschii subsp. tauschii]
c66968.graph_c0	--	--	Molecular Function: RNA binding (GO:0003723);; Molecular Function: RNA-directed DNA polymerase activity (GO:0003964);; Cellular Component: mitochondrion (GO:0005739);; Biological Process: RNA-dependent DNA biosynthetic process (GO:0006278);;	--	[R]	General function prediction only	Reverse transcriptase (RNA-dependent DNA polymerase);; zinc-binding in reverse transcriptase	--	S	Function unknown	OSJNBa0006A01.18 [Oryza sativa Japonica Group]
c42393.graph_c2	[O]	Posttranslational modification, protein turnover, chaperones	Molecular Function: ATP binding (GO:0005524);; Cellular Component: cytosol (GO:0005829);; Biological Process: protein folding (GO:0006457);; Molecular Function: unfolded protein binding (GO:0051082);;	K09493|1.13084e-54|zma:100272316|K09493 T-complex protein 1 subunit alpha | (RefSeq) GRMZM2G110626; uncharacterized LOC100272316	[O]	Posttranslational modification, protein turnover, chaperones	TCP-1/cpn60 chaperonin family	T-complex protein 1 subunit alpha OS=Arabidopsis thaliana OX=3702 GN=CCT1 PE=1 SV=1	O	Posttranslational modification, protein turnover, chaperones	T-complex protein 1 subunit alpha [Zea mays]
c60744.graph_c1	--	--	Cellular Component: integral component of membrane (GO:0016021);; Biological Process: transmembrane transport (GO:0055085);;	--	[S]	Function unknown	Membrane transport protein	Protein PIN-LIKES 2 OS=Arabidopsis thaliana OX=3702 GN=PILS2 PE=2 SV=1	S	Function unknown	PREDICTED: uncharacterized protein LOC100835005 [Brachypodium distachyon]
c33651.graph_c0	--	--	--	--	--	--	--	--	S	Function unknown	predicted protein [Hordeum vulgare subsp. vulgare]
c61246.graph_c3	--	--	Cellular Component: mitochondrion (GO:0005739);;	--	--	--	--	--	S	Function unknown	OSJNBa0043A12.20-like protein [Zea mays]
c53263.graph_c0	[O]	Posttranslational modification, protein turnover, chaperones	Cellular Component: mitochondrial matrix (GO:0005759);; Biological Process: cellular iron ion homeostasis (GO:0006879);; Molecular Function: ferrous iron binding (GO:0008198);; Molecular Function: iron-sulfur transferase activity (GO:0036455);; Biological Process: [2Fe-2S] cluster assembly (GO:0044571);; Molecular Function: 2 iron, 2 sulfur cluster binding (GO:0051537);; Molecular Function: 4 iro…	--	[C]	Energy production and conversion	NifU-like N terminal domain	Iron-sulfur cluster assembly protein 1 OS=Arabidopsis thaliana OX=3702 GN=ISU1 PE=2 SV=1	C	Energy production and conversion	unknown [Zea mays]
c65473.graph_c0	[R]	General function prediction only	--	--	[C]	Energy production and conversion	Aldo/keto reductase family	Probable aldo-keto reductase 1 OS=Glycine max OX=3847 GN=AKR1 PE=2 SV=1	C	Energy production and conversion	probable aldo-keto reductase 1 [Aegilops tauschii subsp. tauschii]
c79656.graph_c0	--	--	Molecular Function: DNA binding (GO:0003677);; Molecular Function: RNA binding (GO:0003723);; Molecular Function: RNA-directed DNA polymerase activity (GO:0003964);; Biological Process: RNA-dependent DNA biosynthetic process (GO:0006278);; Biological Process: DNA recombination (GO:0006310);; Biological Process: transport (GO:0006810);;	--	--	--	--	--	L	Replication, recombination and repair	retrotransposon protein, putative, unclassified [Oryza sativa Japonica Group]
c6253.graph_c0	--	--	Biological Process: drug transmembrane transport (GO:0006855);; Molecular Function: drug transmembrane transporter activity (GO:0015238);; Molecular Function: antiporter activity (GO:0015297);; Cellular Component: integral component of membrane (GO:0016021);;	K03327|1.70529e-33|osa:9270974|K03327 multidrug resistance protein, MATE family | (RefSeq) protein DETOXIFICATION 16	[R]	General function prediction only	MatE	Protein DETOXIFICATION 16 OS=Arabidopsis thaliana OX=3702 GN=DTX16 PE=2 SV=1	V	Defense mechanisms	protein DETOXIFICATION 16-like isoform X1 [Aegilops tauschii subsp. tauschii]
c57008.graph_c0	[L]	Replication, recombination and repair	Molecular Function: magnesium ion binding (GO:0000287);; Biological Process: DNA catabolic process, endonucleolytic (GO:0000737);; Molecular Function: DNA binding (GO:0003677);; Molecular Function: DNA topoisomerase type II (ATP-hydrolyzing) activity (GO:0003918);; Molecular Function: ATP binding (GO:0005524);; Cellular Component: nucleus (GO:0005634);; Cellular Component: chromosome (GO:0005694)…	K10878|0|obr:102701800|K10878 meiotic recombination protein SPO11 | (RefSeq) DNA topoisomerase 6 subunit A3	[L]	Replication, recombination and repair	Type IIB DNA topoisomerase	Topoisomerase 6 subunit A3 OS=Oryza sativa subsp. japonica OX=39947 GN=SPO11-3 PE=2 SV=2	L	Replication, recombination and repair	Hypothetical protein [Oryza sativa Japonica Group]
c20822.graph_c0	--	--	--	--	--	--	--	G-type lectin S-receptor-like serine/threonine-protein kinase At2g19130 OS=Arabidopsis thaliana OX=3702 GN=At2g19130 PE=2 SV=1	T	Signal transduction mechanisms	G-type lectin S-receptor-like serine/threonine-protein kinase At2g19130 [Setaria italica]
c50403.graph_c0	--	--	Biological Process: amino acid transmembrane transport (GO:0003333);; Molecular Function: DNA binding (GO:0003677);; Molecular Function: chromatin binding (GO:0003682);; Molecular Function: RNA binding (GO:0003723);; Molecular Function: RNA-directed DNA polymerase activity (GO:0003964);; Molecular Function: aspartic-type endopeptidase activity (GO:0004190);; Biological Process: RNA-dependent DNA …	--	[R]	General function prediction only	--	--	L	Replication, recombination and repair	H0515C11.6 [Oryza sativa]
c61402.graph_c0	--	--	Molecular Function: DNA binding (GO:0003677);; Cellular Component: mitochondrion (GO:0005739);; Biological Process: DNA recombination (GO:0006310);; Molecular Function: zinc ion binding (GO:0008270);; Biological Process: DNA integration (GO:0015074);;	--	[R]	General function prediction only	Reverse transcriptase (RNA-dependent DNA polymerase)	Retrovirus-related Pol polyprotein from transposon TNT 1-94 OS=Nicotiana tabacum OX=4097 PE=2 SV=1	L	Replication, recombination and repair	polyprotein [Oryza australiensis]
c91684.graph_c0	--	--	Cellular Component: mitochondrial inner membrane presequence translocase complex (GO:0005744);; Molecular Function: protein channel activity (GO:0015266);; Biological Process: protein import into mitochondrial matrix (GO:0030150);; Cellular Component: integral component of mitochondrial inner membrane (GO:0031305);;	K17794|1.07655e-12|osa:4330283|K17794 mitochondrial import inner membrane translocase subunit TIM23 | (RefSeq) OJ1197_E09.6-1, OJ1493_H11.19-1; mitochondrial import inner membrane translocase subunit TIM23-1	--	--	Tim17/Tim22/Tim23/Pmp24 family	--	O	Posttranslational modification, protein turnover, chaperones	PREDICTED: mitochondrial import inner membrane translocase subunit TIM23-1 isoform X1 [Oryza sativa Japonica Group]
c76596.graph_c0	--	--	Molecular Function: DNA binding (GO:0003677);; Molecular Function: chromatin binding (GO:0003682);; Molecular Function: RNA binding (GO:0003723);; Molecular Function: RNA-directed DNA polymerase activity (GO:0003964);; Molecular Function: aspartic-type endopeptidase activity (GO:0004190);; Molecular Function: phosphoglycerate mutase activity (GO:0004619);; Molecular Function: L-histidine transmem…	--	[R]	General function prediction only	Reverse transcriptase (RNA-dependent DNA polymerase)	RNA-directed DNA polymerase homolog OS=Oenothera berteroana OX=3950 PE=4 SV=1	L	Replication, recombination and repair	uncharacterized protein LOC109943501 [Zea mays]
c40470.graph_c0	--	--	--	--	--	--	--	--	--	--	uncharacterized protein LOC110723961 [Chenopodium quinoa]
c62144.graph_c0	[C]	Energy production and conversion	Molecular Function: dihydrolipoyl dehydrogenase activity (GO:0004148);; Cellular Component: plastid (GO:0009536);; Molecular Function: disulfide oxidoreductase activity (GO:0015036);; Biological Process: electron transport chain (GO:0022900);; Biological Process: cell redox homeostasis (GO:0045454);; Molecular Function: flavin adenine dinucleotide binding (GO:0050660);;	K00382|5.3326e-105|sbi:SORBI_09g004430|K00382 dihydrolipoamide dehydrogenase [EC:1.8.1.4] | (RefSeq) SORBIDRAFT_09g004430, Sb09g004430; hypothetical protein	[C]	Energy production and conversion	Pyridine nucleotide-disulphide oxidoreductase;; Glucose inhibited division protein A;; Pyridine nucleotide-disulphide oxidoreductase	Dihydrolipoyl dehydrogenase 1, chloroplastic OS=Arabidopsis thaliana OX=3702 GN=LPD1 PE=2 SV=1	C	Energy production and conversion	hypothetical protein OsJ_01605 [Oryza sativa Japonica Group]
c56273.graph_c0	--	--	--	--	--	--	--	60 kDa jasmonate-induced protein OS=Hordeum vulgare OX=4513 PE=2 SV=1	S	Function unknown	hypothetical protein TRIUR3_09424 [Triticum urartu]
c62177.graph_c0	--	--	Molecular Function: nucleotide binding (GO:0000166);; Cellular Component: plasma membrane (GO:0005886);; Biological Process: response to stress (GO:0006950);; Biological Process: xylem and phloem pattern formation (GO:0010051);; Biological Process: protein ubiquitination (GO:0016567);; Biological Process: regulation of cell adhesion (GO:0030155);; Cellular Component: membrane part (GO:0044425);; …	K15685|9.5421e-174|obr:102703342|K15685 E3 ubiquitin-protein ligase Hakai [EC:2.3.2.27] | (RefSeq) E3 ubiquitin-protein ligase Hakai	[O]	Posttranslational modification, protein turnover, chaperones	--	--	S	Function unknown	Os10g0494500, partial [Oryza sativa Japonica Group]
c63819.graph_c0	--	--	Cellular Component: nucleus (GO:0005634);; Biological Process: mitotic cell cycle (GO:0007067);; Biological Process: cell division (GO:0051301);;	--	[D]	Cell cycle control, cell division, chromosome partitioning	Cyclin, N-terminal domain;; Cyclin, C-terminal domain	Cyclin-B2-2 OS=Oryza sativa subsp. japonica OX=39947 GN=CYCB2-2 PE=1 SV=1	D	Cell cycle control, cell division, chromosome partitioning	PREDICTED: cyclin-B2-2 [Oryza brachyantha]
c48153.graph_c0	--	--	Molecular Function: protein serine/threonine kinase activity (GO:0004674);; Molecular Function: ATP binding (GO:0005524);; Biological Process: protein phosphorylation (GO:0006468);;	--	[T]	Signal transduction mechanisms	--	--	T	Signal transduction mechanisms	hypothetical protein [Zea mays]
c66889.graph_c0	[G]	Carbohydrate transport and metabolism	Molecular Function: xylan 1,4-beta-xylosidase activity (GO:0009044);; Cellular Component: plant-type cell wall (GO:0009505);; Biological Process: arabinan catabolic process (GO:0031222);; Biological Process: xylan catabolic process (GO:0045493);; Molecular Function: alpha-L-arabinofuranosidase activity (GO:0046556);;	K15920|0|zma:100280070|K15920 beta-D-xylosidase 4 [EC:3.2.1.37] | (RefSeq) putative O-Glycosyl hydrolase superfamily protein	--	--	Glycosyl hydrolase family 3 C-terminal domain;; Glycosyl hydrolase family 3 N terminal domain;; Fibronectin type III-like domain	Beta-D-xylosidase 4 OS=Arabidopsis thaliana OX=3702 GN=BXL4 PE=1 SV=1	G	Carbohydrate transport and metabolism	predicted protein [Hordeum vulgare subsp. vulgare]
c67961.graph_c1	--	--	Molecular Function: GDP-mannose transmembrane transporter activity (GO:0005458);; Cellular Component: Golgi apparatus (GO:0005794);; Cellular Component: plastid (GO:0009536);; Cellular Component: integral component of membrane (GO:0016021);; Biological Process: GDP-mannose transmembrane transport (GO:1990570);;	K15356|2.05534e-141|obr:102712926|K15356 GDP-mannose transporter | (RefSeq) GDP-mannose transporter GONST1-like	[GOU]	--	--	GDP-mannose transporter GONST1 OS=Arabidopsis thaliana OX=3702 GN=GONST1 PE=1 SV=2	U	Intracellular trafficking, secretion, and vesicular transport	hypothetical protein BRADI_1g10090v3 [Brachypodium distachyon]
c53565.graph_c0	--	--	Molecular Function: DNA binding (GO:0003677);; Molecular Function: transcription factor activity, sequence-specific DNA binding (GO:0003700);; Cellular Component: nucleus (GO:0005634);; Biological Process: regulation of transcription, DNA-templated (GO:0006355);;	--	--	--	AP2 domain	Ethylene-responsive transcription factor RAP2-9 OS=Arabidopsis thaliana OX=3702 GN=RAP2-9 PE=2 SV=1	K	Transcription	ethylene-responsive transcription factor ERF008 [Setaria italica]
c50442.graph_c0	--	--	Cellular Component: integral component of membrane (GO:0016021);;	--	[S]	Function unknown	Tim17/Tim22/Tim23/Pmp24 family	--	O	Posttranslational modification, protein turnover, chaperones	unknown protein [Oryza sativa Japonica Group]
c5182.graph_c0	--	--	Molecular Function: 1-phosphatidylinositol binding (GO:0005545);; Cellular Component: clathrin-coated vesicle (GO:0030136);; Molecular Function: clathrin binding (GO:0030276);; Biological Process: clathrin coat assembly (GO:0048268);;	--	[TU]	--	ANTH domain;; ENTH domain	Putative clathrin assembly protein At1g03050 OS=Arabidopsis thaliana OX=3702 GN=At1g03050 PE=2 SV=1	U	Intracellular trafficking, secretion, and vesicular transport	hypothetical protein OsJ_18609 [Oryza sativa Japonica Group]
c32456.graph_c0	--	--	Biological Process: transport (GO:0006810);; Cellular Component: intracellular part (GO:0044424);;	K20471|6.57383e-28|cre:CHLREDRAFT_195439|K20471 coatomer subunit delta | (RefSeq) COPD1; delta-cop	[U]	Intracellular trafficking, secretion, and vesicular transport	Adaptor complexes medium subunit family	Coatomer subunit delta-3 OS=Oryza sativa subsp. japonica OX=39947 GN=Os01g0833700 PE=2 SV=2	U	Intracellular trafficking, secretion, and vesicular transport	clathrin adaptor, mu subunit [Piromyces finnis]
c47631.graph_c0	--	--	Molecular Function: chromatin binding (GO:0003682);; Cellular Component: nucleus (GO:0005634);; Molecular Function: ATPase activity (GO:0016887);; Biological Process: negative regulation of chromatin silencing (GO:0031936);; Molecular Function: histone binding (GO:0042393);; Biological Process: positive regulation of transcription from RNA polymerase II promoter (GO:0045944);;	--	--	--	--	--	O	Posttranslational modification, protein turnover, chaperones	tau-tubulin kinase 1 [Zea mays]
c49700.graph_c1	--	--	Molecular Function: nucleic acid binding (GO:0003676);; Biological Process: DNA integration (GO:0015074);; Cellular Component: integral component of membrane (GO:0016021);;	--	[R]	General function prediction only	Integrase core domain	Retrovirus-related Pol polyprotein from transposon RE1 OS=Arabidopsis thaliana OX=3702 GN=RE1 PE=2 SV=1	S	Function unknown	putative polyprotein [Oryza sativa Japonica Group]
c87828.graph_c0	--	--	--	--	[A]	RNA processing and modification	--	--	A	RNA processing and modification	--
c48994.graph_c0	--	--	Cellular Component: integral component of membrane (GO:0016021);;	K08505|4.21081e-62|osa:4331882|K08505 protein transport protein SFT1 | (RefSeq) bet1-like protein At4g14600	[KR]	--	--	Bet1-like protein At4g14600 OS=Arabidopsis thaliana OX=3702 GN=At4g14600 PE=2 SV=1	U	Intracellular trafficking, secretion, and vesicular transport	Bet1-like protein [Dichanthelium oligosanthes]
c24152.graph_c0	--	--	--	--	[R]	General function prediction only	PPR repeat family;; PPR repeat	Pentatricopeptide repeat-containing protein At1g55890, mitochondrial OS=Arabidopsis thaliana OX=3702 GN=At1g55890 PE=1 SV=1	S	Function unknown	Pentatricopeptide repeat-containing protein mitochondrial [Zea mays]
c65061.graph_c3	--	--	--	--	--	--	--	--	S	Function unknown	putative retrotransposon protein [Phyllostachys edulis]
c89479.graph_c0	--	--	Cellular Component: integral component of membrane (GO:0016021);;	--	[A]	RNA processing and modification	--	--	S	Function unknown	PREDICTED: protein RRNAD1 [Oryza sativa Japonica Group]
c51870.graph_c0	--	--	Molecular Function: acetylglucosaminyltransferase activity (GO:0008375);; Cellular Component: integral component of membrane (GO:0016021);;	--	--	--	Core-2/I-Branching enzyme	--	S	Function unknown	PREDICTED: uncharacterized protein LOC4329194 [Oryza sativa Japonica Group]
c62459.graph_c0	--	--	Molecular Function: RNA polymerase II transcription factor activity, sequence-specific DNA binding (GO:0000981);; Molecular Function: DNA binding (GO:0003677);; Cellular Component: nucleoplasm (GO:0005654);; Cellular Component: cytoplasm (GO:0005737);; Biological Process: regulation of transcription from RNA polymerase II promoter (GO:0006357);; Cellular Component: membrane (GO:0016020);; Molecul…	--	--	--	--	--	S	Function unknown	PREDICTED: zinc finger MYM-type protein 1-like [Oryza sativa Japonica Group]
c78200.graph_c0	--	--	--	--	--	--	VQ motif	--	S	Function unknown	hypothetical protein BAE44_0016288 [Dichanthelium oligosanthes]
c58377.graph_c0	[G]	Carbohydrate transport and metabolism	Molecular Function: ATP binding (GO:0005524);; Biological Process: glycogen biosynthetic process (GO:0005978);; Molecular Function: glucose-1-phosphate adenylyltransferase activity (GO:0008878);; Cellular Component: chloroplast (GO:0009507);; Biological Process: starch biosynthetic process (GO:0019252);;	K00975|5.62437e-147|bdi:100830583|K00975 glucose-1-phosphate adenylyltransferase [EC:2.7.7.27] | (RefSeq) glucose-1-phosphate adenylyltransferase large subunit 1-like	[M]	Cell wall/membrane/envelope biogenesis	Nucleotidyl transferase;; Nucleotidyl transferase	Glucose-1-phosphate adenylyltransferase large subunit 4, chloroplastic/amyloplastic OS=Oryza sativa subsp. japonica OX=39947 GN=AGPL4 PE=1 SV=1	G	Carbohydrate transport and metabolism	PREDICTED: glucose-1-phosphate adenylyltransferase large subunit 1-like [Brachypodium distachyon]
c51926.graph_c0	--	--	Cellular Component: mitochondrial respiratory chain complex I (GO:0005747);; Molecular Function: NADH dehydrogenase (ubiquinone) activity (GO:0008137);; Cellular Component: plastid (GO:0009536);; Biological Process: oxidation-reduction process (GO:0055114);;	K03952|2.02967e-70|sita:101779731|K03952 NADH dehydrogenase (ubiquinone) 1 alpha subcomplex subunit 8 | (RefSeq) NADH dehydrogenase [ubiquinone] 1 alpha subcomplex subunit 8-B-like	[C]	Energy production and conversion	CHCH domain;; CHCH-CHCH-like Cx9C, IMS import disulfide relay-system,	NADH dehydrogenase [ubiquinone] 1 alpha subcomplex subunit 8-B OS=Arabidopsis thaliana OX=3702 GN=At5g18800 PE=1 SV=1	I	Lipid transport and metabolism	hypothetical protein PAHAL_I04407, partial [Panicum hallii]
c67724.graph_c0	--	--	Molecular Function: RNA polymerase II regulatory region sequence-specific DNA binding (GO:0000977);; Cellular Component: endosome (GO:0005768);; Cellular Component: trans-Golgi network (GO:0005802);; Cellular Component: plasma membrane (GO:0005886);; Biological Process: response to cold (GO:0009409);; Biological Process: plant-type cell wall biogenesis (GO:0009832);; Molecular Function: cellulose…	K20924|0|sbi:SORBI_01g027880|K20924 cellulose synthase-like protein [EC:2.4.1.-] | (RefSeq) SORBIDRAFT_01g027880, Sb01g027880; hypothetical protein	--	--	Cellulose synthase;; Cellulose synthase;; Glycosyl transferase family group 2;; Glycosyl transferase family 2;; Cellulose synthase	Cellulose synthase-like protein D1 OS=Oryza sativa subsp. japonica OX=39947 GN=CSLD1 PE=2 SV=1	M	Cell wall/membrane/envelope biogenesis	cellulose synthase-like protein D1 [Sorghum bicolor]
c67127.graph_c0	--	--	Cellular Component: nucleus (GO:0005634);; Biological Process: regulation of transcription, DNA-templated (GO:0006355);; Molecular Function: lipid binding (GO:0008289);; Molecular Function: sequence-specific DNA binding (GO:0043565);;	--	--	--	START domain;; Homeobox domain;; Homeobox KN domain	Homeobox-leucine zipper protein ROC3 OS=Oryza sativa subsp. indica OX=39946 GN=ROC3 PE=3 SV=2	K	Transcription	PREDICTED: LOW QUALITY PROTEIN: homeobox-leucine zipper protein ROC3-like [Oryza brachyantha]
c59281.graph_c0	--	--	Molecular Function: nucleic acid binding (GO:0003676);; Molecular Function: zinc ion binding (GO:0008270);; Biological Process: DNA integration (GO:0015074);;	--	--	--	--	--	--	--	putative retrotransposon protein, partial [Phyllostachys edulis]
c68181.graph_c1	[R]	General function prediction only	Cellular Component: nucleus (GO:0005634);; Cellular Component: chromosome (GO:0005694);; Molecular Function: zinc ion binding (GO:0008270);; Molecular Function: histone-lysine N-methyltransferase activity (GO:0018024);; Biological Process: histone lysine methylation (GO:0034968);;	--	[R]	General function prediction only	CCCH zinc finger in TRM13 protein;; SET domain	Histone-lysine N-methyltransferase SUVR5 OS=Arabidopsis thaliana OX=3702 GN=SUVR5 PE=1 SV=3	S	Function unknown	PREDICTED: histone-lysine N-methyltransferase SUVR5 isoform X2 [Brachypodium distachyon]
c67864.graph_c0	--	--	Molecular Function: protein serine/threonine kinase activity (GO:0004674);; Molecular Function: ATP binding (GO:0005524);; Cellular Component: nucleus (GO:0005634);; Cellular Component: mitochondrion (GO:0005739);; Cellular Component: cytosol (GO:0005829);; Biological Process: protein phosphorylation (GO:0006468);; Molecular Function: zinc ion binding (GO:0008270);; Cellular Component: phragmopla…	--	[S]	Function unknown	C3HC zinc finger-like;; Rsm1-like	--	S	Function unknown	hypothetical protein OsJ_12854 [Oryza sativa Japonica Group]
c68503.graph_c0	--	--	Molecular Function: protein kinase activity (GO:0004672);; Molecular Function: ATP binding (GO:0005524);; Biological Process: protein phosphorylation (GO:0006468);; Cellular Component: integral component of membrane (GO:0016021);;	--	--	--	--	--	S	Function unknown	predicted protein, partial [Hordeum vulgare subsp. vulgare]
c58561.graph_c1	--	--	--	--	--	--	--	--	S	Function unknown	putative retrotransposon protein [Phyllostachys edulis]
c50272.graph_c0	--	--	Molecular Function: nucleic acid binding (GO:0003676);; Molecular Function: zinc ion binding (GO:0008270);;	--	[R]	General function prediction only	gag-polypeptide of LTR copia-type;; Zinc knuckle	--	S	Function unknown	PH01B001E05.5 [Phyllostachys edulis]
c26050.graph_c0	--	--	--	--	--	--	--	--	--	--	putative spotted leaf protein 11 [Phyllostachys edulis]
c48511.graph_c1	--	--	--	--	--	--	--	--	S	Function unknown	14 kDa proline-rich protein DC2.15-like [Phalaenopsis equestris]
c80487.graph_c0	--	--	Biological Process: amino acid transmembrane transport (GO:0003333);; Molecular Function: DNA binding (GO:0003677);; Molecular Function: RNA binding (GO:0003723);; Molecular Function: RNA-directed DNA polymerase activity (GO:0003964);; Biological Process: RNA-dependent DNA biosynthetic process (GO:0006278);; Biological Process: DNA recombination (GO:0006310);; Molecular Function: cation transmemb…	--	[R]	General function prediction only	--	--	L	Replication, recombination and repair	H0515C11.6 [Oryza sativa]
c65235.graph_c0	--	--	Cellular Component: plastid (GO:0009536);;	--	--	--	NPH3 family	Putative BTB/POZ domain-containing protein At3g08660 OS=Arabidopsis thaliana OX=3702 GN=At3g08660 PE=3 SV=1	S	Function unknown	predicted protein [Hordeum vulgare subsp. vulgare]
c38927.graph_c0	--	--	Biological Process: maturation of LSU-rRNA (GO:0000470);; Molecular Function: RNA binding (GO:0003723);; Molecular Function: structural constituent of ribosome (GO:0003735);; Biological Process: translation (GO:0006412);; Cellular Component: cytosolic large ribosomal subunit (GO:0022625);;	K02865|3.16533e-62|csl:COCSUDRAFT_22596|K02865 large subunit ribosomal protein L10Ae | (RefSeq) 60S ribosomal protein L10a	[J]	Translation, ribosomal structure and biogenesis	Ribosomal protein L1p/L10e family	60S ribosomal protein L10a OS=Oryza sativa subsp. japonica OX=39947 GN=RPL10A PE=1 SV=1	J	Translation, ribosomal structure and biogenesis	predicted protein [Hordeum vulgare subsp. vulgare]
c60973.graph_c0	[I]	Lipid transport and metabolism	Cellular Component: mitochondrion (GO:0005739);; Biological Process: fatty acid biosynthetic process (GO:0006633);; Molecular Function: thiolester hydrolase activity (GO:0016790);;	K10782|4.90561e-89|sita:101767125|K10782 fatty acyl-ACP thioesterase A [EC:3.1.2.14] | (RefSeq) oleoyl-acyl carrier protein thioesterase 1, chloroplastic-like	--	--	Acyl-ACP thioesterase;; Acyl-ACP thioesterase	Oleoyl-acyl carrier protein thioesterase 1, chloroplastic OS=Arabidopsis thaliana OX=3702 GN=FATA PE=1 SV=1	I	Lipid transport and metabolism	Oleoyl-acyl carrier protein thioesterase 2 chloroplastic [Zea mays]
c75886.graph_c0	--	--	Molecular Function: DNA binding (GO:0003677);; Molecular Function: RNA binding (GO:0003723);; Molecular Function: RNA-directed DNA polymerase activity (GO:0003964);; Cellular Component: mitochondrion (GO:0005739);; Biological Process: RNA-dependent DNA biosynthetic process (GO:0006278);; Biological Process: DNA recombination (GO:0006310);; Molecular Function: cation transmembrane transporter acti…	--	[R]	General function prediction only	--	--	L	Replication, recombination and repair	uncharacterized protein LOC100191316 isoform X1 [Zea mays]
c64595.graph_c1	--	--	Cellular Component: membrane (GO:0016020);;	--	--	--	--	--	S	Function unknown	unknown [Zea mays]
c63210.graph_c0	--	--	--	--	[R]	General function prediction only	PPR repeat family;; PPR repeat;; PPR repeat;; Pentatricopeptide repeat domain;; Pentacotripeptide-repeat region of PRORP	Pentatricopeptide repeat-containing protein At5g40400 OS=Arabidopsis thaliana OX=3702 GN=At5g40400 PE=2 SV=1	S	Function unknown	PREDICTED: pentatricopeptide repeat-containing protein At5g40400 [Brachypodium distachyon]
c72548.graph_c0	--	--	Cellular Component: plastid (GO:0009536);;	--	[R]	General function prediction only	--	--	L	Replication, recombination and repair	retrotransposon protein, putative, Ty3-gypsy subclass [Oryza sativa Japonica Group]
c64599.graph_c0	[L]	Replication, recombination and repair	Molecular Function: RNA binding (GO:0003723);; Molecular Function: ATP-dependent RNA helicase activity (GO:0004004);; Molecular Function: ATP binding (GO:0005524);; Biological Process: RNA secondary structure unwinding (GO:0010501);;	K14810|7.62699e-156|obr:102699392|K14810 ATP-dependent RNA helicase DDX56/DBP9 [EC:3.6.4.13] | (RefSeq) DEAD-box ATP-dependent RNA helicase 16	[A]	RNA processing and modification	Helicase conserved C-terminal domain	DEAD-box ATP-dependent RNA helicase 16 OS=Oryza sativa subsp. japonica OX=39947 GN=Os03g0728800 PE=2 SV=1	L	Replication, recombination and repair	PREDICTED: DEAD-box ATP-dependent RNA helicase 16 [Oryza brachyantha]
c32287.graph_c1	--	--	--	--	--	--	--	--	S	Function unknown	hypothetical protein PAHAL_G00004 [Panicum hallii]
c12670.graph_c0	[QV]	Secondary metabolites biosynthesis, transport and catabolism ;; Defense mechanisms	Molecular Function: iron ion binding (GO:0005506);; Cellular Component: integral component of membrane (GO:0016021);; Molecular Function: oxidoreductase activity, acting on paired donors, with incorporation or reduction of molecular oxygen, NAD(P)H as one donor, and incorporation of one atom of oxygen (GO:0016709);; Molecular Function: heme binding (GO:0020037);; Biological Process: secondary met…	--	[Q]	Secondary metabolites biosynthesis, transport and catabolism	Cytochrome P450	Cytochrome P450 78A4 OS=Pinus radiata OX=3347 GN=CYP78A4 PE=2 SV=1	Q	Secondary metabolites biosynthesis, transport and catabolism	hypothetical protein PAHAL_J01523 [Panicum hallii]
c54085.graph_c0	--	--	Molecular Function: RNA binding (GO:0003723);; Molecular Function: ATP-dependent RNA helicase activity (GO:0004004);; Molecular Function: ATP binding (GO:0005524);; Biological Process: cellular defense response (GO:0006968);; Cellular Component: chloroplast (GO:0009507);; Biological Process: defense response to fungus, incompatible interaction (GO:0009817);; Biological Process: RNA secondary stru…	K13179|9.05669e-17|sbi:SORBI_01g050040|K13179 ATP-dependent RNA helicase DDX18/HAS1 [EC:3.6.4.13] | (RefSeq) SORBIDRAFT_01g050040, Sb01g050040; hypothetical protein	[A]	RNA processing and modification	--	DEAD-box ATP-dependent RNA helicase 50 OS=Oryza sativa subsp. japonica OX=39947 GN=Os03g0108600 PE=2 SV=2	L	Replication, recombination and repair	DEAD-box ATP-dependent RNA helicase 50 [Zea mays]
c29667.graph_c0	--	--	Molecular Function: nucleic acid binding (GO:0003676);; Molecular Function: RNA-directed DNA polymerase activity (GO:0003964);; Molecular Function: aspartic-type endopeptidase activity (GO:0004190);; Biological Process: RNA-dependent DNA biosynthetic process (GO:0006278);; Biological Process: proteolysis (GO:0006508);; Molecular Function: zinc ion binding (GO:0008270);; Biological Process: DNA in…	--	[R]	General function prediction only	Reverse transcriptase (RNA-dependent DNA polymerase)	RNA-directed DNA polymerase homolog OS=Oenothera berteroana OX=3950 PE=4 SV=1	L	Replication, recombination and repair	reverse transcriptase, partial [Chlorella vulgaris]
c48916.graph_c0	[G]	Carbohydrate transport and metabolism	Cellular Component: extracellular region (GO:0005576);; Molecular Function: mannan endo-1,4-beta-mannosidase activity (GO:0016985);; Biological Process: mannan catabolic process (GO:0046355);;	K19355|5.48141e-111|osa:4334653|K19355 mannan endo-1,4-beta-mannosidase [EC:3.2.1.78] | (RefSeq) MAN4, OsMAN4; mannan endo-1,4-beta-mannosidase 4	--	--	Cellulase (glycosyl hydrolase family 5);; Beta-galactosidase	Mannan endo-1,4-beta-mannosidase 4 OS=Oryza sativa subsp. japonica OX=39947 GN=MAN4 PE=2 SV=2	G	Carbohydrate transport and metabolism	Mannan endo-1,4-beta-mannosidase 4 [Dichanthelium oligosanthes]
c65412.graph_c0	--	--	Molecular Function: nucleotide binding (GO:0000166);; Molecular Function: RNA binding (GO:0003723);; Molecular Function: hydrolase activity (GO:0016787);; Molecular Function: metal ion binding (GO:0046872);;	--	[D]	Cell cycle control, cell division, chromosome partitioning	RNA recognition motif. (a.k.a. RRM, RBD, or RNP domain);; RNA recognition motif. (a.k.a. RRM, RBD, or RNP domain);; RNA recognition motif 2	Protein MEI2-like 3 OS=Oryza sativa subsp. japonica OX=39947 GN=ML3 PE=2 SV=2	S	Function unknown	PREDICTED: protein MEI2-like 3 isoform X1 [Oryza sativa Japonica Group]
c87909.graph_c0	--	--	Molecular Function: RNA binding (GO:0003723);; Molecular Function: RNA-directed DNA polymerase activity (GO:0003964);; Cellular Component: mitochondrion (GO:0005739);; Biological Process: RNA-dependent DNA biosynthetic process (GO:0006278);; Cellular Component: plastid (GO:0009536);; Cellular Component: membrane (GO:0016020);; Molecular Function: transferase activity, transferring glycosyl groups…	--	[R]	General function prediction only	--	--	S	Function unknown	putative non-LTR retroelement reverse transcriptase [Sorghum bicolor]
c64629.graph_c0	--	--	--	--	--	--	--	--	S	Function unknown	protein KAKU4 [Setaria italica]
c55169.graph_c0	--	--	--	--	--	--	--	--	S	Function unknown	PREDICTED: uncharacterized protein LOC4345808 [Oryza sativa Japonica Group]
c62598.graph_c2	--	--	Molecular Function: ribulose-phosphate 3-epimerase activity (GO:0004750);; Biological Process: carbohydrate metabolic process (GO:0005975);; Biological Process: pentose-phosphate shunt (GO:0006098);; Molecular Function: metal ion binding (GO:0046872);;	K01783|9.93978e-07|sita:101774062|K01783 ribulose-phosphate 3-epimerase [EC:5.1.3.1] | (RefSeq) ribulose-phosphate 3-epimerase, chloroplastic	[G]	Carbohydrate transport and metabolism	--	Ribulose-phosphate 3-epimerase, chloroplastic OS=Oryza sativa subsp. japonica OX=39947 GN=RPE PE=1 SV=2	G	Carbohydrate transport and metabolism	Ribulose-phosphate 3-epimerase [Zea mays]
c64044.graph_c0	--	--	Cellular Component: integral component of membrane (GO:0016021);;	--	--	--	Thaumatin family	Thaumatin-like protein 1 OS=Arabidopsis thaliana OX=3702 GN=TLP1 PE=2 SV=1	S	Function unknown	PREDICTED: thaumatin-like protein 1 [Oryza sativa Japonica Group]
c58754.graph_c0	--	--	Biological Process: transport (GO:0006810);; Cellular Component: integral component of membrane (GO:0016021);; Molecular Function: ligase activity (GO:0016874);; Molecular Function: metal ion binding (GO:0046872);;	--	--	--	Transcription factor regulating root and shoot growth via Pin3;; Transcription factor BRX N-terminal domain	PH, RCC1 and FYVE domains-containing protein 1 OS=Arabidopsis thaliana OX=3702 GN=PRAF1 PE=1 SV=1	DZ	--	PREDICTED: E3 ubiquitin-protein ligase HERC2 [Oryza sativa Japonica Group]
c18239.graph_c0	--	--	Molecular Function: DNA binding (GO:0003677);; Molecular Function: chromatin binding (GO:0003682);; Molecular Function: RNA binding (GO:0003723);; Molecular Function: RNA-directed DNA polymerase activity (GO:0003964);; Molecular Function: aspartic-type endopeptidase activity (GO:0004190);; Biological Process: RNA-dependent DNA biosynthetic process (GO:0006278);; Biological Process: DNA recombinat…	--	[R]	General function prediction only	--	--	L	Replication, recombination and repair	Os01g0640100, partial [Oryza sativa Japonica Group]
c4031.graph_c0	--	--	Molecular Function: nucleic acid binding (GO:0003676);; Biological Process: DNA integration (GO:0015074);;	--	--	--	--	--	L	Replication, recombination and repair	putative retrotransposon protein [Phyllostachys edulis]
c38046.graph_c0	--	--	Molecular Function: DNA binding (GO:0003677);; Cellular Component: nucleus (GO:0005634);;	--	--	--	--	Homeobox-DDT domain protein RLT3 OS=Arabidopsis thaliana OX=3702 GN=RLT3 PE=3 SV=1	S	Function unknown	hypothetical protein BRADI_4g03303v3 [Brachypodium distachyon]
c59120.graph_c0	[T]	Signal transduction mechanisms	Cellular Component: integral component of membrane (GO:0016021);;	--	[R]	General function prediction only	Ankyrin repeats (3 copies);; Ankyrin repeats (many copies);; Ankyrin repeats (many copies);; Ankyrin repeat;; Ankyrin repeat	Ankyrin repeat-containing protein At5g02620 OS=Arabidopsis thaliana OX=3702 GN=At5g02620 PE=1 SV=1	S	Function unknown	PREDICTED: ankyrin repeat-containing protein At5g02620-like [Brachypodium distachyon]
c69741.graph_c0	--	--	--	K17604|1.07121e-08|sbi:SORBI_02g030865|K17604 zinc finger SWIM domain-containing protein 3 | (RefSeq) SORBIDRAFT_02g030865, Sb02g030865; hypothetical protein	--	--	--	--	--	--	Os08g0143800 [Oryza sativa Japonica Group]
c59153.graph_c0	--	--	--	--	[R]	General function prediction only	PPR repeat family;; PPR repeat;; PPR repeat;; Pentatricopeptide repeat domain;; Pentacotripeptide-repeat region of PRORP;; Tetratricopeptide repeat;; Tetratricopeptide repeat	Pentatricopeptide repeat-containing protein At3g49240, mitochondrial OS=Arabidopsis thaliana OX=3702 GN=EMB1796 PE=1 SV=1	S	Function unknown	PREDICTED: pentatricopeptide repeat-containing protein At3g49240-like [Brachypodium distachyon]
c24034.graph_c0	--	--	Molecular Function: voltage-gated chloride channel activity (GO:0005247);; Biological Process: chloride transport (GO:0006821);; Cellular Component: integral component of membrane (GO:0016021);; Biological Process: regulation of anion transmembrane transport (GO:1903959);;	K05016|1.62837e-56|bdi:100846297|K05016 chloride channel 7 | (RefSeq) chloride channel protein CLC-c-like	[P]	Inorganic ion transport and metabolism	Voltage gated chloride channel	Chloride channel protein CLC-c OS=Arabidopsis thaliana OX=3702 GN=CLC-C PE=1 SV=1	P	Inorganic ion transport and metabolism	PREDICTED: chloride channel protein CLC-c-like [Brachypodium distachyon]
c13595.graph_c0	--	--	--	K12666|6.5324e-09|thj:104811998|K12666 oligosaccharyltransferase complex subunit alpha (ribophorin I) | (RefSeq) dolichyl-diphosphooligosaccharide--protein glycosyltransferase subunit 1A	[O]	Posttranslational modification, protein turnover, chaperones	--	Dolichyl-diphosphooligosaccharide--protein glycosyltransferase subunit 1A OS=Arabidopsis thaliana OX=3702 GN=OST1A PE=2 SV=1	S	Function unknown	PREDICTED: dolichyl-diphosphooligosaccharide--protein glycosyltransferase subunit 1A [Tarenaya hassleriana]
c56754.graph_c0	--	--	Molecular Function: regulatory region DNA binding (GO:0000975);; Molecular Function: protein serine/threonine kinase activity (GO:0004674);; Molecular Function: ATP binding (GO:0005524);; Cellular Component: nucleus (GO:0005634);; Cellular Component: cytoplasm (GO:0005737);; Biological Process: DNA repair (GO:0006281);; Biological Process: protein phosphorylation (GO:0006468);; Biological Process…	K07203|0|osa:4338174|K07203 serine/threonine-protein kinase mTOR [EC:2.7.11.1] | (RefSeq) OsTOR, TOR; serine/threonine-protein kinase TOR	[L]	Replication, recombination and repair	FAT domain;; Domain of unknown function (DUF3385);; FKBP12-rapamycin binding domain;; HEAT repeats;; non-SMC mitotic condensation complex subunit 1;; HEAT-like repeat;; HEAT repeat;; Phosphatidylinositol 3- and 4-kinase	Serine/threonine-protein kinase TOR OS=Oryza sativa subsp. japonica OX=39947 GN=TOR PE=2 SV=3	BDLTU	--	PREDICTED: serine/threonine-protein kinase TOR [Oryza sativa Japonica Group]
c56513.graph_c0	[OT]	Posttranslational modification, protein turnover, chaperones ;; Signal transduction mechanisms	--	--	--	--	ACT domain;; ACT domain;; ACT domain	ACT domain-containing protein ACR4 OS=Arabidopsis thaliana OX=3702 GN=ACR4 PE=2 SV=1	S	Function unknown	PREDICTED: ACT domain-containing protein ACR4-like isoform X2 [Oryza brachyantha]
c78034.graph_c0	--	--	Biological Process: base-excision repair (GO:0006284);; Cellular Component: plastid (GO:0009536);; Molecular Function: 4 iron, 4 sulfur cluster binding (GO:0051539);; Molecular Function: cytosine C-5 DNA demethylase activity (GO:0051747);;	--	--	--	--	--	L	Replication, recombination and repair	PREDICTED: uncharacterized protein LOC102707966 [Oryza brachyantha]
c70883.graph_c0	--	--	Cellular Component: plastid (GO:0009536);;	--	[R]	General function prediction only	PPR repeat family	Pentatricopeptide repeat-containing protein At5g46100 OS=Arabidopsis thaliana OX=3702 GN=At5g46100 PE=2 SV=1	S	Function unknown	hypothetical protein BRADI_2g46220v3 [Brachypodium distachyon]
c62733.graph_c0	--	--	--	--	--	--	--	--	--	--	putative heat shock cognate, partial [Phyllostachys edulis]
c65952.graph_c1	--	--	--	--	[R]	General function prediction only	--	BTB/POZ domain-containing protein FBL11 OS=Arabidopsis thaliana OX=3702 GN=FBL11 PE=2 SV=2	S	Function unknown	PREDICTED: BTB/POZ domain-containing protein FBL11 isoform X1 [Brachypodium distachyon]
c67858.graph_c0	--	--	--	--	[R]	General function prediction only	Probable zinc-ribbon domain;; Retroviral aspartyl protease	Uncharacterized mitochondrial protein AtMg00860 OS=Arabidopsis thaliana OX=3702 GN=AtMg00860 PE=4 SV=1	S	Function unknown	PREDICTED: uncharacterized protein At5g05190 [Oryza sativa Japonica Group]
c62394.graph_c0	--	--	Molecular Function: catalytic activity (GO:0003824);; Cellular Component: mitochondrion (GO:0005739);;	--	[R]	General function prediction only	Raffinose synthase or seed imbibition protein Sip1	Retrovirus-related Pol polyprotein from transposon RE1 OS=Arabidopsis thaliana OX=3702 GN=RE1 PE=2 SV=1	S	Function unknown	hypothetical protein OsJ_15213 [Oryza sativa Japonica Group]
c61856.graph_c0	[J]	Translation, ribosomal structure and biogenesis	Biological Process: cytoplasmic translational termination (GO:0002184);; Molecular Function: copper ion binding (GO:0005507);; Cellular Component: cytosol (GO:0005829);; Cellular Component: chloroplast stroma (GO:0009570);; Cellular Component: thylakoid (GO:0009579);; Biological Process: chloroplast organization (GO:0009658);; Biological Process: embryo development ending in seed dormancy (GO:000…	K02838|3.9365e-68|bdi:100834081|K02838 ribosome recycling factor | (RefSeq) ribosome-recycling factor, chloroplastic	[J]	Translation, ribosomal structure and biogenesis	Ribosome recycling factor	Ribosome-recycling factor, chloroplastic OS=Oryza sativa subsp. japonica OX=39947 GN=Os07g0570700 PE=2 SV=2	J	Translation, ribosomal structure and biogenesis	ribosome-recycling factor, chloroplastic [Aegilops tauschii subsp. tauschii]
c63241.graph_c1	--	--	Cellular Component: plastid (GO:0009536);; Molecular Function: protein dimerization activity (GO:0046983);;	--	--	--	Helix-loop-helix DNA-binding domain	Transcription factor PIF3 OS=Arabidopsis thaliana OX=3702 GN=PIF3 PE=1 SV=1	K	Transcription	PREDICTED: transcription factor PIF5 isoform X3 [Oryza sativa Japonica Group]
c61326.graph_c0	--	--	Molecular Function: DNA binding (GO:0003677);; Molecular Function: transcription factor activity, sequence-specific DNA binding (GO:0003700);; Cellular Component: nucleus (GO:0005634);; Cellular Component: mitochondrion (GO:0005739);; Biological Process: regulation of transcription, DNA-templated (GO:0006355);; Biological Process: multicellular organism development (GO:0007275);;	--	--	--	AP2 domain	AP2-like ethylene-responsive transcription factor AIL1 OS=Arabidopsis thaliana OX=3702 GN=AIL1 PE=2 SV=1	K	Transcription	AP2-like ethylene-responsive transcription factor AIL1 [Setaria italica]
c704.graph_c0	--	--	Molecular Function: RNA binding (GO:0003723);; Molecular Function: RNA-directed DNA polymerase activity (GO:0003964);; Molecular Function: aspartic-type endopeptidase activity (GO:0004190);; Cellular Component: mitochondrion (GO:0005739);; Biological Process: RNA-dependent DNA biosynthetic process (GO:0006278);; Biological Process: proteolysis (GO:0006508);; Molecular Function: zinc ion binding (…	--	[R]	General function prediction only	--	RNA-directed DNA polymerase homolog OS=Oenothera berteroana OX=3950 PE=4 SV=1	L	Replication, recombination and repair	reverse transcriptase, partial [Arabidopsis thaliana]
c49109.graph_c0	--	--	Cellular Component: membrane (GO:0016020);;	--	--	--	--	--	S	Function unknown	OSJNBa0006B20.7 [Oryza sativa Japonica Group]
c39149.graph_c0	--	--	Molecular Function: nucleotide binding (GO:0000166);; Molecular Function: nucleic acid binding (GO:0003676);; Molecular Function: catalytic activity (GO:0003824);; Cellular Component: mitochondrion (GO:0005739);; Biological Process: tRNA processing (GO:0008033);; Biological Process: methylation (GO:0032259);;	K03517|1.43746e-34|zma:100279087|K03517 quinolinate synthase [EC:2.5.1.72] | (RefSeq) quinolinate synthase, chloroplastic	[R]	General function prediction only	--	Retrovirus-related Pol polyprotein from transposon TNT 1-94 OS=Nicotiana tabacum OX=4097 PE=2 SV=1	L	Replication, recombination and repair	uncharacterized protein LOC103635502 isoform X1 [Zea mays]
c23548.graph_c0	--	--	Molecular Function: DNA binding (GO:0003677);; Biological Process: DNA recombination (GO:0006310);; Molecular Function: zinc ion binding (GO:0008270);; Biological Process: DNA integration (GO:0015074);; Cellular Component: integral component of membrane (GO:0016021);;	--	[R]	General function prediction only	Reverse transcriptase (RNA-dependent DNA polymerase)	Retrovirus-related Pol polyprotein from transposon TNT 1-94 OS=Nicotiana tabacum OX=4097 PE=2 SV=1	L	Replication, recombination and repair	putative polyprotein [Oryza sativa Japonica Group]
c56157.graph_c0	--	--	Biological Process: protein transport (GO:0015031);; Cellular Component: membrane coat (GO:0030117);; Cellular Component: COPI-coated vesicle membrane (GO:0030663);;	K17301|2.50998e-08|mus:103986891|K17301 coatomer subunit beta | (RefSeq) coatomer subunit beta-1	[U]	Intracellular trafficking, secretion, and vesicular transport	Coatomer beta subunit appendage platform	Coatomer subunit beta-2 OS=Oryza sativa subsp. japonica OX=39947 GN=Os01g0281400 PE=3 SV=1	U	Intracellular trafficking, secretion, and vesicular transport	Retrovirus-related Pol polyprotein LINE-1 [Zea mays]
c43225.graph_c1	--	--	Molecular Function: nucleotide binding (GO:0000166);; Molecular Function: protein serine/threonine kinase activity (GO:0004674);; Cellular Component: plasma membrane (GO:0005886);; Biological Process: protein phosphorylation (GO:0006468);; Biological Process: defense response (GO:0006952);; Cellular Component: plasmodesma (GO:0009506);;	K04733|2.28034e-12|bdi:100844733|K04733 interleukin-1 receptor-associated kinase 4 [EC:2.7.11.1] | (RefSeq) putative G-type lectin S-receptor-like serine/threonine-protein kinase At1g61610	--	--	--	--	T	Signal transduction mechanisms	G-type lectin S-receptor-like serine/threonine-protein kinase B120 isoform X1 [Sorghum bicolor]
c64433.graph_c0	[V]	Defense mechanisms	Cellular Component: nucleus (GO:0005634);; Cellular Component: chromosome (GO:0005694);; Molecular Function: zinc ion binding (GO:0008270);; Molecular Function: histone-lysine N-methyltransferase activity (GO:0018024);; Biological Process: histone lysine methylation (GO:0034968);; Molecular Function: histone binding (GO:0042393);;	K11420|0|sita:101756377|K11420 euchromatic histone-lysine N-methyltransferase [EC:2.1.1.43] | (RefSeq) histone-lysine N-methyltransferase, H3 lysine-9 specific SUVH4-like	[BK]	--	SAD/SRA domain;; Pre-SET motif;; SET domain	Histone-lysine N-methyltransferase, H3 lysine-9 specific SUVH4 OS=Arabidopsis thaliana OX=3702 GN=SUVH4 PE=1 SV=2	S	Function unknown	histone-lysine N-methyltransferase, H3 lysine-9 specific SUVH4 [Setaria italica]
c62183.graph_c0	[M]	Cell wall/membrane/envelope biogenesis	Molecular Function: RNA polymerase II transcription cofactor activity (GO:0001104);; Biological Process: regulation of transcription from RNA polymerase II promoter (GO:0006357);; Cellular Component: mediator complex (GO:0016592);; Biological Process: L-ascorbic acid biosynthetic process (GO:0019853);; Molecular Function: GDP-mannose 3,5-epimerase activity (GO:0047918);; Molecular Function: coenz…	K10046|0|zma:100192102|K10046 GDP-D-mannose 3', 5'-epimerase [EC:5.1.3.18 5.1.3.-] | (RefSeq) IDP512, GRMZM2G124434; uncharacterized LOC100192102	[GM]	--	NAD dependent epimerase/dehydratase family;; GDP-mannose 4,6 dehydratase;; 3-beta hydroxysteroid dehydrogenase/isomerase family;; NAD(P)H-binding;; Male sterility protein;; Polysaccharide biosynthesis protein	GDP-mannose 3,5-epimerase 1 OS=Oryza sativa subsp. japonica OX=39947 GN=GME-1 PE=1 SV=1	M	Cell wall/membrane/envelope biogenesis	hypothetical protein PAHAL_H01614 [Panicum hallii]
c47062.graph_c0	--	--	Cellular Component: mitochondrion (GO:0005739);; Molecular Function: cellulase activity (GO:0008810);; Biological Process: cellulose catabolic process (GO:0030245);;	--	--	--	--	Endoglucanase 16 OS=Oryza sativa subsp. japonica OX=39947 GN=Os06g0247900 PE=2 SV=2	G	Carbohydrate transport and metabolism	endoglucanase 16-like [Aegilops tauschii subsp. tauschii]
c26606.graph_c0	--	--	Molecular Function: DNA binding (GO:0003677);; Molecular Function: RNA binding (GO:0003723);; Molecular Function: RNA-directed DNA polymerase activity (GO:0003964);; Biological Process: RNA-dependent DNA biosynthetic process (GO:0006278);; Biological Process: DNA recombination (GO:0006310);; Biological Process: transport (GO:0006810);;	--	--	--	--	--	L	Replication, recombination and repair	H0515C11.6 [Oryza sativa]
c60098.graph_c0	--	--	--	--	--	--	--	Protein MAIN-LIKE 1 OS=Arabidopsis thaliana OX=3702 GN=MAIL1 PE=2 SV=1	--	--	PH01B019A14.15 [Phyllostachys edulis]
c59434.graph_c1	--	--	--	--	--	--	PLATZ transcription factor	--	S	Function unknown	hypothetical protein SORBI_3010G196500 [Sorghum bicolor]
c45854.graph_c0	--	--	--	--	--	--	--	--	S	Function unknown	uncharacterized protein LOC101785269 [Setaria italica]
c64144.graph_c1	[G]	Carbohydrate transport and metabolism	Molecular Function: pectate lyase activity (GO:0030570);; Biological Process: pectin catabolic process (GO:0045490);; Molecular Function: metal ion binding (GO:0046872);;	K01728|9.8514e-150|bdi:100841005|K01728 pectate lyase [EC:4.2.2.2] | (RefSeq) probable pectate lyase 4	--	--	Pectate lyase;; Cytidine and deoxycytidylate deaminase zinc-binding region	Probable pectate lyase 4 OS=Arabidopsis thaliana OX=3702 GN=At1g30350 PE=2 SV=1	G	Carbohydrate transport and metabolism	probable pectate lyase 4 [Aegilops tauschii subsp. tauschii]
c50939.graph_c1	--	--	Molecular Function: trehalose-phosphatase activity (GO:0004805);; Biological Process: trehalose biosynthetic process (GO:0005992);; Cellular Component: plastid (GO:0009536);; Biological Process: dephosphorylation (GO:0016311);;	K16055|4.00159e-54|obr:102719557|K16055 trehalose 6-phosphate synthase/phosphatase [EC:2.4.1.15 3.1.3.12] | (RefSeq) probable alpha,alpha-trehalose-phosphate synthase [UDP-forming] 8	[G]	Carbohydrate transport and metabolism	--	Probable alpha,alpha-trehalose-phosphate synthase [UDP-forming] 11 OS=Arabidopsis thaliana OX=3702 GN=TPS11 PE=2 SV=1	G	Carbohydrate transport and metabolism	PREDICTED: probable alpha,alpha-trehalose-phosphate synthase [UDP-forming] 8 [Oryza brachyantha]
c61575.graph_c0	--	--	Biological Process: response to stress (GO:0006950);;	--	--	--	Universal stress protein family	Universal stress protein PHOS34 OS=Arabidopsis thaliana OX=3702 GN=PHOS34 PE=1 SV=1	S	Function unknown	PREDICTED: universal stress protein MT2085 [Brachypodium distachyon]
c62874.graph_c1	--	--	--	K09680|1.00135e-06|sita:101769682|K09680 type II pantothenate kinase [EC:2.7.1.33] | (RefSeq) pantothenate kinase 2	--	--	Reverse transcriptase-like	Pantothenate kinase 2 OS=Oryza sativa subsp. japonica OX=39947 GN=Os09g0533100 PE=2 SV=2	--	--	Pantothenate kinase 2 [Triticum urartu]
c64926.graph_c0	--	--	Biological Process: spliceosomal tri-snRNP complex assembly (GO:0000244);; Molecular Function: second spliceosomal transesterification activity (GO:0000386);; Cellular Component: U5 snRNP (GO:0005682);; Molecular Function: U6 snRNA binding (GO:0017070);; Molecular Function: U1 snRNA binding (GO:0030619);; Molecular Function: U2 snRNA binding (GO:0030620);; Molecular Function: U5 snRNA binding (GO…	K12856|0|osa:4337900|K12856 pre-mRNA-processing factor 8 | (RefSeq) pre-mRNA-processing-splicing factor 8	[A]	RNA processing and modification	PROCN (NUC071) domain;; PRP8 domain IV core;; U6-snRNA interacting domain of PrP8;; PRO8NT (NUC069), PrP8 N-terminal domain;; U5-snRNA binding site 2 of PrP8;; PROCT (NUC072) domain;; RNA recognition motif of the spliceosomal PrP8;; JAB1/Mov34/MPN/PAD-1 ubiquitin protease	Pre-mRNA-processing-splicing factor 8A OS=Arabidopsis thaliana OX=3702 GN=PRP8A PE=1 SV=1	A	RNA processing and modification	putative PRP8 protein [Oryza sativa Japonica Group]
c79805.graph_c0	--	--	Cellular Component: plastid (GO:0009536);; Cellular Component: integral component of membrane (GO:0016021);;	--	--	--	--	--	L	Replication, recombination and repair	hypothetical protein OsJ_09779 [Oryza sativa Japonica Group]
c51087.graph_c0	--	--	Molecular Function: nucleic acid binding (GO:0003676);; Molecular Function: catalytic activity (GO:0003824);; Molecular Function: zinc ion binding (GO:0008270);; Biological Process: DNA integration (GO:0015074);;	--	--	--	Zinc knuckle	--	S	Function unknown	putative retrotransposon protein [Phyllostachys edulis]
c36871.graph_c0	[N]	Cell motility	--	K10999|0|sita:101759191|K10999 cellulose synthase A [EC:2.4.1.12] | (RefSeq) cellulose synthase A catalytic subunit 5 [UDP-forming]-like	--	--	Cellulose synthase;; Zinc-binding RING-finger;; Glycosyl transferase family group 2;; Cellulose synthase	Cellulose synthase A catalytic subunit 5 [UDP-forming] OS=Arabidopsis thaliana OX=3702 GN=CESA5 PE=1 SV=2	M	Cell wall/membrane/envelope biogenesis	cellulose synthase A catalytic subunit 5 [UDP-forming] isoform X1 [Setaria italica]
c75679.graph_c0	--	--	Molecular Function: RNA binding (GO:0003723);; Molecular Function: RNA-directed DNA polymerase activity (GO:0003964);; Cellular Component: mitochondrion (GO:0005739);; Biological Process: RNA-dependent DNA biosynthetic process (GO:0006278);;	--	[R]	General function prediction only	--	--	S	Function unknown	PH01B001G05.21 [Phyllostachys edulis]
c44184.graph_c0	--	--	Molecular Function: DNA binding (GO:0003677);; Molecular Function: transcription factor activity, sequence-specific DNA binding (GO:0003700);; Cellular Component: nucleus (GO:0005634);; Biological Process: regulation of transcription, DNA-templated (GO:0006355);;	--	--	--	AP2 domain	Ethylene-responsive transcription factor TINY OS=Arabidopsis thaliana OX=3702 GN=TINY PE=2 SV=1	S	Function unknown	hypothetical protein BAE44_0013607 [Dichanthelium oligosanthes]
c30498.graph_c0	--	--	--	--	--	--	--	--	--	--	hypothetical protein BRADI_5g17755v3 [Brachypodium distachyon]
c66476.graph_c0	[T]	Signal transduction mechanisms	Biological Process: inactivation of MAPK activity (GO:0000188);; Molecular Function: protein tyrosine phosphatase activity (GO:0004725);; Cellular Component: cytosol (GO:0005829);; Biological Process: response to salt stress (GO:0009651);; Biological Process: response to UV-B (GO:0010224);; Biological Process: response to UV-C (GO:0010225);; Molecular Function: kinase activity (GO:0016301);; Mole…	--	[V]	Defense mechanisms	Dual specificity phosphatase, catalytic domain	Protein-tyrosine-phosphatase MKP1 OS=Arabidopsis thaliana OX=3702 GN=MKP1 PE=1 SV=1	T	Signal transduction mechanisms	PREDICTED: protein-tyrosine-phosphatase MKP1 isoform X1 [Oryza sativa Japonica Group]
c74281.graph_c0	--	--	--	--	--	--	--	--	L	Replication, recombination and repair	--
c48100.graph_c0	--	--	Molecular Function: DNA binding (GO:0003677);; Cellular Component: nucleus (GO:0005634);;	--	--	--	Williams-Beuren syndrome DDT (WSD), D-TOX E motif	Homeobox-DDT domain protein RLT3 OS=Arabidopsis thaliana OX=3702 GN=RLT3 PE=3 SV=1	S	Function unknown	PREDICTED: homeobox-DDT domain protein RLT3 [Oryza brachyantha]
c60311.graph_c0	[G]	Carbohydrate transport and metabolism	Molecular Function: sugar:proton symporter activity (GO:0005351);; Molecular Function: glucose transmembrane transporter activity (GO:0005355);; Cellular Component: integral component of plasma membrane (GO:0005887);; Biological Process: proton transport (GO:0015992);; Biological Process: glucose import (GO:0046323);; Biological Process: glucose transmembrane transport (GO:1904659);;	--	[R]	General function prediction only	Sugar (and other) transporter;; Sugar (and other) transporter	Hexose carrier protein HEX6 OS=Ricinus communis OX=3988 GN=HEX6 PE=2 SV=1	G	Carbohydrate transport and metabolism	PREDICTED: hexose carrier protein HEX6 [Oryza sativa Japonica Group]
c45530.graph_c0	[C]	Energy production and conversion	Cellular Component: plastid (GO:0009536);; Molecular Function: FMN binding (GO:0010181);; Molecular Function: oxidoreductase activity (GO:0016491);; Biological Process: negative regulation of transcription, DNA-templated (GO:0045892);; Biological Process: oxidation-reduction process (GO:0055114);;	K03809|1.68545e-41|bdi:100825152|K03809 NAD(P)H dehydrogenase (quinone) [EC:1.6.5.2] | (RefSeq) probable NAD(P)H dehydrogenase (quinone) FQR1-like 1	[R]	General function prediction only	--	Probable NAD(P)H dehydrogenase (quinone) FQR1-like 2 OS=Arabidopsis thaliana OX=3702 GN=At4g36750 PE=1 SV=1	S	Function unknown	PREDICTED: probable NAD(P)H dehydrogenase (quinone) FQR1-like 1 [Oryza sativa Japonica Group]
c14831.graph_c0	--	--	Molecular Function: protein kinase activity (GO:0004672);; Molecular Function: ATP binding (GO:0005524);; Cellular Component: mitochondrion (GO:0005739);; Biological Process: protein phosphorylation (GO:0006468);; Molecular Function: zinc ion binding (GO:0008270);;	--	[R]	General function prediction only	PPR repeat;; PPR repeat family;; PPR repeat	Putative pentatricopeptide repeat-containing protein At3g05240 OS=Arabidopsis thaliana OX=3702 GN=PCMP-E82 PE=3 SV=2	S	Function unknown	Os04g0686500, partial [Oryza sativa Japonica Group]
c9265.graph_c0	--	--	--	--	--	--	--	--	--	--	conserved hypothetical protein [Mucor ambiguus]
c54295.graph_c0	--	--	Molecular Function: DNA binding (GO:0003677);; Molecular Function: RNA binding (GO:0003723);; Molecular Function: RNA-directed DNA polymerase activity (GO:0003964);; Molecular Function: RNA-DNA hybrid ribonuclease activity (GO:0004523);; Cellular Component: nucleus (GO:0005634);; Cellular Component: mitochondrion (GO:0005739);; Biological Process: RNA-dependent DNA biosynthetic process (GO:000627…	--	[R]	General function prediction only	--	--	L	Replication, recombination and repair	PH01B001E05.14 [Phyllostachys edulis]
c44561.graph_c0	--	--	Molecular Function: hydrolase activity (GO:0016787);;	--	--	--	--	--	S	Function unknown	hydrolase, partial [Mucor ambiguus]
c42089.graph_c0	--	--	--	--	--	--	--	--	K	Transcription	hypothetical protein PAHAL_I00536 [Panicum hallii]
c68707.graph_c0	--	--	Molecular Function: DNA binding (GO:0003677);; Molecular Function: RNA binding (GO:0003723);; Molecular Function: RNA-directed DNA polymerase activity (GO:0003964);; Biological Process: RNA-dependent DNA biosynthetic process (GO:0006278);; Biological Process: DNA recombination (GO:0006310);; Molecular Function: zinc ion binding (GO:0008270);; Cellular Component: plastid (GO:0009536);; Biological …	--	[R]	General function prediction only	Reverse transcriptase (RNA-dependent DNA polymerase);; Retrotransposon gag protein;; Integrase core domain	RNA-directed DNA polymerase homolog OS=Oenothera berteroana OX=3950 PE=4 SV=1	L	Replication, recombination and repair	Putative gag-pol polyprotein [Oryza sativa Japonica Group]
c61131.graph_c0	--	--	Molecular Function: thiol-dependent ubiquitin-specific protease activity (GO:0004843);; Cellular Component: cytoplasm (GO:0005737);; Biological Process: ubiquitin-dependent protein catabolic process (GO:0006511);; Biological Process: protein deubiquitination (GO:0016579);;	K05610|0|osa:4331185|K05610 ubiquitin carboxyl-terminal hydrolase L5 [EC:3.4.19.12] | (RefSeq) OJ1119_A01.19-1; ubiquitin carboxyl-terminal hydrolase isozyme L5	[O]	Posttranslational modification, protein turnover, chaperones	Ubiquitin carboxyl-terminal hydrolase, family 1	Ubiquitin carboxyl-terminal hydrolase 2 OS=Arabidopsis thaliana OX=3702 GN=UCH2 PE=1 SV=1	O	Posttranslational modification, protein turnover, chaperones	PREDICTED: ubiquitin carboxyl-terminal hydrolase isozyme L5 isoform X1 [Oryza sativa Japonica Group]
c54734.graph_c0	--	--	Cellular Component: Golgi membrane (GO:0000139);; Biological Process: protein glycosylation (GO:0006486);; Molecular Function: galactosyltransferase activity (GO:0008378);; Cellular Component: integral component of membrane (GO:0016021);; Molecular Function: carbohydrate binding (GO:0030246);;	K20843|3.79367e-102|obr:102707540|K20843 hydroxyproline O-galactosyltransferase 2/3/4/5/6 [EC:2.4.1.-] | (RefSeq) probable beta-1,3-galactosyltransferase 16	[G]	Carbohydrate transport and metabolism	Galactosyltransferase	Hydroxyproline O-galactosyltransferase GALT3 OS=Arabidopsis thaliana OX=3702 GN=GALT3 PE=2 SV=1	S	Function unknown	hypothetical protein OsJ_01565 [Oryza sativa Japonica Group]
c62539.graph_c0	--	--	--	--	[D]	Cell cycle control, cell division, chromosome partitioning	--	--	S	Function unknown	hypothetical protein OsJ_15354 [Oryza sativa Japonica Group]
c58698.graph_c1	--	--	Biological Process: nuclear-transcribed mRNA catabolic process, deadenylation-dependent decay (GO:0000288);; Cellular Component: P-body (GO:0000932);; Biological Process: negative regulation of translation (GO:0017148);; Cellular Component: CCR4-NOT core complex (GO:0030015);; Molecular Function: protein complex scaffold activity (GO:0032947);;	K12604|1.14575e-127|osa:9272729|K12604 CCR4-NOT transcription complex subunit 1 | (RefSeq) CCR4-NOT transcription complex subunit 1	[K]	Transcription	CCR4-NOT transcription complex subunit 1 HEAT repeat	--	K	Transcription	CCR4-NOT transcription complex subunit 1-like [Aegilops tauschii subsp. tauschii]
c61281.graph_c0	--	--	--	--	--	--	--	--	S	Function unknown	PREDICTED: protein FAM136A [Oryza sativa Japonica Group]
c68725.graph_c1	--	--	Cellular Component: mitochondrion (GO:0005739);; Molecular Function: intramolecular transferase activity (GO:0016866);;	K01853|2.78393e-13|osa:4328256|K01853 cycloartenol synthase [EC:5.4.99.8] | (RefSeq) OJ1679_B08.9; cycloartenol synthase	[I]	Lipid transport and metabolism	--	Cycloartenol synthase OS=Oryza sativa subsp. japonica OX=39947 GN=Os02g0139700 PE=1 SV=1	I	Lipid transport and metabolism	cycloartenol synthase [Avena clauda]
c65279.graph_c0	[G]	Carbohydrate transport and metabolism	Molecular Function: trehalose-phosphatase activity (GO:0004805);; Biological Process: trehalose biosynthetic process (GO:0005992);; Cellular Component: plastid (GO:0009536);; Biological Process: dephosphorylation (GO:0016311);;	K16055|0|bdi:100821815|K16055 trehalose 6-phosphate synthase/phosphatase [EC:2.4.1.15 3.1.3.12] | (RefSeq) probable alpha,alpha-trehalose-phosphate synthase [UDP-forming] 11	[G]	Carbohydrate transport and metabolism	Glycosyltransferase family 20;; Trehalose-phosphatase;; Trehalose-phosphatase;; Trehalose-phosphatase	Alpha,alpha-trehalose-phosphate synthase [UDP-forming] 6 OS=Arabidopsis thaliana OX=3702 GN=TPS6 PE=1 SV=2	G	Carbohydrate transport and metabolism	PREDICTED: probable alpha,alpha-trehalose-phosphate synthase [UDP-forming] 11 [Brachypodium distachyon]
c50375.graph_c0	[H]	Coenzyme transport and metabolism	Molecular Function: coproporphyrinogen oxidase activity (GO:0004109);; Biological Process: porphyrin-containing compound biosynthetic process (GO:0006779);; Cellular Component: plastid (GO:0009536);; Molecular Function: iron-sulfur cluster binding (GO:0051536);; Biological Process: oxidation-reduction process (GO:0055114);;	--	--	--	Radical SAM superfamily	--	H	Coenzyme transport and metabolism	PREDICTED: oxygen-independent coproporphyrinogen-III oxidase-like protein sll1917 isoform X1 [Oryza sativa Japonica Group]
c34911.graph_c0	[P]	Inorganic ion transport and metabolism	Molecular Function: ammonium transmembrane transporter activity (GO:0008519);; Cellular Component: integral component of membrane (GO:0016021);; Biological Process: ammonium transmembrane transport (GO:0072488);;	K03320|2.93965e-48|sita:101760717|K03320 ammonium transporter, Amt family | (RefSeq) ammonium transporter 2 member 3-like	[P]	Inorganic ion transport and metabolism	Ammonium Transporter Family	Ammonium transporter 2 member 3 OS=Oryza sativa subsp. japonica OX=39947 GN=AMT2-3 PE=2 SV=1	P	Inorganic ion transport and metabolism	hypothetical protein PAHAL_E01082 [Panicum hallii]
c62091.graph_c0	--	--	Cellular Component: mitochondrion (GO:0005739);; Molecular Function: zinc ion binding (GO:0008270);;	--	[R]	General function prediction only	DYW family of nucleic acid deaminases	Pentatricopeptide repeat-containing protein At3g24000, mitochondrial OS=Arabidopsis thaliana OX=3702 GN=PCMP-H87 PE=3 SV=1	S	Function unknown	hypothetical protein OsI_33800 [Oryza sativa Indica Group]
c81825.graph_c0	--	--	--	--	--	--	--	Probable protein phosphatase 2C 5 OS=Arabidopsis thaliana OX=3702 GN=At1g09160 PE=2 SV=1	--	--	--
c55675.graph_c0	[X]	Mobilome: prophages, transposons	Molecular Function: DNA binding (GO:0003677);; Molecular Function: chromatin binding (GO:0003682);; Molecular Function: RNA binding (GO:0003723);; Molecular Function: RNA-directed DNA polymerase activity (GO:0003964);; Molecular Function: aspartic-type endopeptidase activity (GO:0004190);; Molecular Function: L-histidine transmembrane transporter activity (GO:0005290);; Biological Process: RNA-de…	--	[R]	General function prediction only	Integrase core domain	--	L	Replication, recombination and repair	uncharacterized protein LOC100191316 isoform X1 [Zea mays]
c58219.graph_c0	--	--	Molecular Function: phosphoric ester hydrolase activity (GO:0042578);;	--	[I]	Lipid transport and metabolism	SacI homology domain	Phosphoinositide phosphatase SAC2 OS=Arabidopsis thaliana OX=3702 GN=SAC2 PE=2 SV=1	T	Signal transduction mechanisms	hypothetical protein SETIT_005923mg [Setaria italica]
c36984.graph_c0	--	--	Molecular Function: DNA binding (GO:0003677);; Cellular Component: nucleus (GO:0005634);;	--	--	--	--	--	S	Function unknown	hypothetical protein BRADI_4g03303v3 [Brachypodium distachyon]
c51094.graph_c0	--	--	Cellular Component: plastid (GO:0009536);;	K20725|2.74515e-69|bdi:100825432|K20725 MAP kinase substrate 1 | (RefSeq) protein MKS1-like	--	--	VQ motif	VQ motif-containing protein 8, chloroplastic OS=Arabidopsis thaliana OX=3702 GN=VQ8 PE=2 SV=1	S	Function unknown	PREDICTED: protein MKS1-like [Brachypodium distachyon]
c55084.graph_c0	--	--	--	--	--	--	--	--	S	Function unknown	PREDICTED: uncharacterized protein LOC100829431 [Brachypodium distachyon]
c65539.graph_c1	[L]	Replication, recombination and repair	Molecular Function: DNA binding (GO:0003677);; Molecular Function: DNA photolyase activity (GO:0003913);; Cellular Component: mitochondrion (GO:0005739);; Biological Process: DNA repair (GO:0006281);; Cellular Component: chloroplast (GO:0009507);; Biological Process: protein-chromophore linkage (GO:0018298);;	K01669|9.1981e-176|dosa:Os06t0661800-01|K01669 deoxyribodipyrimidine photo-lyase [EC:4.1.99.3] | (RAP-DB) Os06g0661800; Similar to Cryptochrome DASH, chloroplastic/mitochondrial.	[LT]	--	FAD binding domain of DNA photolyase	Cryptochrome DASH, chloroplastic/mitochondrial OS=Oryza sativa subsp. japonica OX=39947 GN=CRYD PE=2 SV=1	L	Replication, recombination and repair	Os06g0661800 [Oryza sativa Japonica Group]
c64501.graph_c0	--	--	Molecular Function: transcription factor activity, sequence-specific DNA binding (GO:0003700);; Biological Process: regulation of transcription, DNA-templated (GO:0006355);; Cellular Component: integral component of membrane (GO:0016021);; Molecular Function: sequence-specific DNA binding (GO:0043565);;	--	--	--	Plant zinc cluster domain;; WRKY DNA -binding domain	Probable WRKY transcription factor 39 OS=Arabidopsis thaliana OX=3702 GN=WRKY39 PE=2 SV=1	K	Transcription	PREDICTED: protein WRKY1 [Oryza brachyantha]
c37298.graph_c1	--	--	Cellular Component: plasma membrane (GO:0005886);; Cellular Component: integral component of membrane (GO:0016021);; Molecular Function: transmembrane transporter activity (GO:0022857);; Biological Process: transmembrane transport (GO:0055085);;	--	--	--	EamA-like transporter family	WAT1-related protein At4g01440 OS=Arabidopsis thaliana OX=3702 GN=At4g01440 PE=2 SV=1	S	Function unknown	PREDICTED: WAT1-related protein At3g30340-like [Oryza brachyantha]
c18664.graph_c1	--	--	Molecular Function: sucrose alpha-glucosidase activity (GO:0004575);; Cellular Component: cell wall (GO:0005618);; Biological Process: carbohydrate metabolic process (GO:0005975);; Cellular Component: apoplast (GO:0048046);;	K01193|3.49093e-18|dosa:Os09t0255300-00|K01193 beta-fructofuranosidase [EC:3.2.1.26] | (RAP-DB) Os09g0255300; Glycoside hydrolase, family 32 protein.	[G]	Carbohydrate transport and metabolism	Glycosyl hydrolases family 32 N-terminal domain	Beta-fructofuranosidase, insoluble isoenzyme 7 OS=Oryza sativa subsp. indica OX=39946 GN=CIN7 PE=2 SV=2	G	Carbohydrate transport and metabolism	beta-fructofuranosidase, insoluble isoenzyme 7 [Sorghum bicolor]
c54386.graph_c1	--	--	Cellular Component: integral component of membrane (GO:0016021);;	--	--	--	--	--	S	Function unknown	hypothetical protein BAE44_0011756 [Dichanthelium oligosanthes]
c68557.graph_c0	[O]	Posttranslational modification, protein turnover, chaperones	Cellular Component: nucleus (GO:0005634);; Biological Process: protein metabolic process (GO:0019538);;	--	[O]	Posttranslational modification, protein turnover, chaperones	AAA domain (Cdc48 subfamily)	Protein DWARF 53 OS=Oryza sativa subsp. japonica OX=39947 GN=D53 PE=1 SV=1	O	Posttranslational modification, protein turnover, chaperones	hypothetical protein BRADI_4g26750v3 [Brachypodium distachyon]
c58532.graph_c0	[EF]	Amino acid transport and metabolism ;; Nucleotide transport and metabolism	Biological Process: urea cycle (GO:0000050);; Molecular Function: carbamoyl-phosphate synthase (glutamine-hydrolyzing) activity (GO:0004088);; Molecular Function: ATP binding (GO:0005524);; Cellular Component: carbamoyl-phosphate synthase complex (GO:0005951);; Biological Process: 'de novo' pyrimidine nucleobase biosynthetic process (GO:0006207);; Biological Process: arginine biosynthetic process…	K01956|0|sita:101760597|K01956 carbamoyl-phosphate synthase small subunit [EC:6.3.5.5] | (RefSeq) carbamoyl-phosphate synthase small chain, chloroplastic	[R]	General function prediction only	Carbamoyl-phosphate synthase small chain, CPSase domain;; Glutamine amidotransferase class-I;; Peptidase C26	Carbamoyl-phosphate synthase small chain, chloroplastic OS=Oryza sativa subsp. japonica OX=39947 GN=CARA PE=2 SV=2	F	Nucleotide transport and metabolism	carbamoyl-phosphate synthase small chain, chloroplastic [Setaria italica]
c58768.graph_c0	--	--	Cellular Component: plastid (GO:0009536);;	--	--	--	--	--	S	Function unknown	uncharacterized protein LOC109765871 [Aegilops tauschii subsp. tauschii]
c66711.graph_c1	--	--	--	--	--	--	--	--	--	--	hypothetical protein BVRB_019710, partial [Beta vulgaris subsp. vulgaris]
c58944.graph_c1	--	--	Cellular Component: mitochondrion (GO:0005739);; Biological Process: cellular lipid metabolic process (GO:0044255);; Molecular Function: carboxylic ester hydrolase activity (GO:0052689);;	--	[R]	General function prediction only	Putative serine esterase (DUF676)	--	S	Function unknown	PREDICTED: putative lipase ROG1 [Oryza brachyantha]
c60054.graph_c0	[L]	Replication, recombination and repair	Cellular Component: nuclear chromosome (GO:0000228);; Molecular Function: four-way junction DNA binding (GO:0000400);; Biological Process: meiotic mismatch repair (GO:0000710);; Molecular Function: damaged DNA binding (GO:0003684);; Molecular Function: ATP binding (GO:0005524);; Biological Process: reciprocal meiotic recombination (GO:0007131);; Biological Process: response to UV (GO:0009411);; M…	K08737|0|bdi:100837570|K08737 DNA mismatch repair protein MSH6 | (RefSeq) DNA mismatch repair protein MSH7	[L]	Replication, recombination and repair	MutS domain V;; MutS domain I;; MutS domain III;; MutS domain II	DNA mismatch repair protein MSH7 OS=Arabidopsis thaliana OX=3702 GN=MSH7 PE=1 SV=1	L	Replication, recombination and repair	PREDICTED: DNA mismatch repair protein MSH7 [Brachypodium distachyon]
c15357.graph_c0	[GI]	Carbohydrate transport and metabolism ;; Lipid transport and metabolism	Cellular Component: extracellular region (GO:0005576);; Cellular Component: cell wall (GO:0005618);; Molecular Function: pectinesterase activity (GO:0030599);; Biological Process: cell wall modification (GO:0042545);; Biological Process: negative regulation of catalytic activity (GO:0043086);; Molecular Function: aspartyl esterase activity (GO:0045330);; Biological Process: pectin catabolic proce…	--	--	--	Pectinesterase	Probable pectinesterase/pectinesterase inhibitor 13 OS=Arabidopsis thaliana OX=3702 GN=PME13 PE=2 SV=2	G	Carbohydrate transport and metabolism	hypothetical protein OsI_35283 [Oryza sativa Indica Group]
c59395.graph_c0	--	--	Molecular Function: microtubule motor activity (GO:0003777);; Molecular Function: ATP binding (GO:0005524);; Cellular Component: kinesin complex (GO:0005871);; Cellular Component: microtubule (GO:0005874);; Biological Process: microtubule-based movement (GO:0007018);; Molecular Function: microtubule binding (GO:0008017);; Molecular Function: ATPase activity (GO:0016887);;	K11498|1.13785e-122|dosa:Os02t0644400-00|K11498 centromeric protein E | (RAP-DB) Os02g0644400; Similar to Kinesin heavy chain (Fragment).	[Z]	Cytoskeleton	Domain of unknown function (DUF3490)	Putative inactive kinesin-like protein KIN-7B (Fragment) OS=Oryza sativa subsp. japonica OX=39947 GN=KIN7B PE=5 SV=2	Z	Cytoskeleton	hypothetical protein OsI_08259 [Oryza sativa Indica Group]
c29710.graph_c0	--	--	--	--	--	--	--	--	S	Function unknown	PREDICTED: uncharacterized protein LOC102717583 isoform X1 [Oryza brachyantha]
c44463.graph_c1	--	--	--	--	[R]	General function prediction only	--	--	--	--	uncharacterized protein LOC110437286 [Sorghum bicolor]
c18470.graph_c1	--	--	Molecular Function: catalytic activity (GO:0003824);; Molecular Function: binding (GO:0005488);; Biological Process: metabolic process (GO:0008152);;	--	--	--	Retrotransposon gag protein	--	L	Replication, recombination and repair	uncharacterized protein LOC109771878 [Aegilops tauschii subsp. tauschii]
c66586.graph_c0	--	;;	Molecular Function: protein serine/threonine kinase activity (GO:0004674);; Molecular Function: phosphoprotein phosphatase activity (GO:0004721);; Molecular Function: ATP binding (GO:0005524);; Biological Process: protein phosphorylation (GO:0006468);; Biological Process: protein dephosphorylation (GO:0006470);; Cellular Component: plastid (GO:0009536);; Cellular Component: integral component of …	--	[T]	Signal transduction mechanisms	Stage II sporulation protein E (SpoIIE);; Protein phosphatase 2C;; Protein phosphatase 2C;; Protein kinase domain;; Protein tyrosine kinase	Probable protein phosphatase 2C 71 OS=Oryza sativa subsp. japonica OX=39947 GN=Os10g0370000 PE=2 SV=1	T	Signal transduction mechanisms	probable protein phosphatase 2C 71 [Setaria italica]
c8839.graph_c0	--	--	Molecular Function: RNA binding (GO:0003723);; Molecular Function: RNA-directed DNA polymerase activity (GO:0003964);; Biological Process: RNA-dependent DNA biosynthetic process (GO:0006278);; Molecular Function: nickel cation binding (GO:0016151);;	--	--	--	Retroviral aspartyl protease	--	--	--	uncharacterized protein LOC109772537 [Aegilops tauschii subsp. tauschii]
c62282.graph_c1	--	--	--	--	--	--	--	--	S	Function unknown	Os04g0390100 [Oryza sativa Japonica Group]
c63844.graph_c1	[O]	Posttranslational modification, protein turnover, chaperones	Cellular Component: cytosol (GO:0005829);; Biological Process: proteolysis (GO:0006508);; Molecular Function: pyroglutamyl-peptidase activity (GO:0016920);;	K01304|8.81614e-113|sita:101764538|K01304 pyroglutamyl-peptidase [EC:3.4.19.3] | (RefSeq) pyrrolidone-carboxylate peptidase	[O]	Posttranslational modification, protein turnover, chaperones	Pyroglutamyl peptidase;; Peroxidase	Peroxidase 2 OS=Zea mays OX=4577 GN=PER2 PE=2 SV=1	O	Posttranslational modification, protein turnover, chaperones	uncharacterized protein LOC101764538 [Setaria italica]
c42086.graph_c0	--	--	--	--	--	--	--	--	--	--	putative retrotransposon protein [Phyllostachys edulis]
c41191.graph_c0	--	--	--	--	--	--	--	--	--	--	hypothetical protein PAHAL_H01674, partial [Panicum hallii]
c51391.graph_c0	--	--	Molecular Function: metal ion binding (GO:0046872);; Molecular Function: dioxygenase activity (GO:0051213);; Biological Process: oxidation-reduction process (GO:0055114);;	--	[QR]	--	2OG-Fe(II) oxygenase superfamily	Flavanone 3-dioxygenase 2 OS=Oryza sativa subsp. japonica OX=39947 GN=F3H-2 PE=1 SV=1	S	Function unknown	hypothetical protein PAHAL_C03982 [Panicum hallii]
c10309.graph_c0	--	--	--	--	--	--	--	--	S	Function unknown	Os05g0481700 [Oryza sativa Japonica Group]
c50928.graph_c0	--	--	Molecular Function: ubiquitin-protein transferase activity (GO:0004842);; Cellular Component: SCF ubiquitin ligase complex (GO:0019005);; Biological Process: SCF-dependent proteasomal ubiquitin-dependent protein catabolic process (GO:0031146);;	--	--	--	--	--	S	Function unknown	hypothetical protein PAHAL_I01509 [Panicum hallii]
c43975.graph_c0	[O]	Posttranslational modification, protein turnover, chaperones	--	--	--	--	Tetratricopeptide repeat;; Tetratricopeptide repeat	--	S	Function unknown	OSIGBa0157K09-H0214G12.11 [Oryza sativa]
c64885.graph_c0	--	--	Molecular Function: double-stranded RNA binding (GO:0003725);; Molecular Function: ribonuclease III activity (GO:0004525);; Cellular Component: nucleus (GO:0005634);; Biological Process: mRNA processing (GO:0006397);; Biological Process: RNA splicing (GO:0008380);; Cellular Component: chloroplast stroma (GO:0009570);; Biological Process: production of siRNA involved in RNA interference (GO:003042…	--	--	--	--	Ribonuclease III domain-containing protein RNC1, chloroplastic OS=Oryza sativa subsp. japonica OX=39947 GN=RNC1 PE=2 SV=1	S	Function unknown	hypothetical protein BRADI_2g52920v3 [Brachypodium distachyon]
c61095.graph_c0	--	--	--	--	[R]	General function prediction only	Reverse transcriptase (RNA-dependent DNA polymerase)	Putative ribonuclease H protein At1g65750 OS=Arabidopsis thaliana OX=3702 GN=At1g65750 PE=3 SV=1	S	Function unknown	OSIGBa0153E02-OSIGBa0093I20.19 [Oryza sativa]
c20390.graph_c0	--	--	Molecular Function: DNA binding (GO:0003677);; Molecular Function: chromatin binding (GO:0003682);; Molecular Function: RNA binding (GO:0003723);; Molecular Function: RNA-directed DNA polymerase activity (GO:0003964);; Molecular Function: aspartic-type endopeptidase activity (GO:0004190);; Molecular Function: L-histidine transmembrane transporter activity (GO:0005290);; Cellular Component: nucleu…	--	[R]	General function prediction only	--	--	L	Replication, recombination and repair	Os04g0389000, partial [Oryza sativa Japonica Group]
c22335.graph_c0	--	--	--	--	--	--	--	--	S	Function unknown	hypothetical protein OsI_22431 [Oryza sativa Indica Group]
c66967.graph_c0	--	--	Cellular Component: cytoplasm (GO:0005737);; Molecular Function: queuine tRNA-ribosyltransferase activity (GO:0008479);; Biological Process: queuosine biosynthetic process (GO:0008616);; Biological Process: cell redox homeostasis (GO:0045454);;	--	[OC]	--	--	Thioredoxin domain-containing protein 9 homolog OS=Arabidopsis thaliana OX=3702 GN=At2g18990 PE=2 SV=1	O	Posttranslational modification, protein turnover, chaperones	Thioredoxin domain-containing protein 9-like protein [Dichanthelium oligosanthes]
c57154.graph_c0	--	--	--	--	--	--	--	--	--	--	unknown [Zea mays]
c22538.graph_c0	--	--	--	--	--	--	--	--	S	Function unknown	hypothetical protein PAHAL_A02403, partial [Panicum hallii]
c54950.graph_c0	--	--	Cellular Component: integral component of membrane (GO:0016021);;	--	--	--	--	Sulfite exporter TauE/SafE family protein 3 OS=Arabidopsis thaliana OX=3702 GN=At2g25737 PE=2 SV=1	S	Function unknown	uncharacterized protein LOC109737769 [Aegilops tauschii subsp. tauschii]
c39454.graph_c0	--	--	Cellular Component: mitochondrion (GO:0005739);;	--	--	--	--	--	S	Function unknown	PREDICTED: pentatricopeptide repeat-containing protein At5g08510 isoform X2 [Oryza sativa Japonica Group]
c70090.graph_c0	--	--	Molecular Function: sugar:proton symporter activity (GO:0005351);; Molecular Function: glucose transmembrane transporter activity (GO:0005355);; Cellular Component: integral component of plasma membrane (GO:0005887);; Biological Process: hexose transmembrane transport (GO:0035428);; Biological Process: glucose import (GO:0046323);;	--	--	--	--	--	G	Carbohydrate transport and metabolism	probable polyol transporter 4 isoform X1 [Setaria italica]
c67754.graph_c0	--	--	Molecular Function: polysaccharide binding (GO:0030247);;	--	--	--	--	TNF receptor-associated factor homolog 1a OS=Arabidopsis thaliana OX=3702 GN=TRAF1A PE=1 SV=1	S	Function unknown	MATH domain-containing protein At5g43560-like isoform X1 [Aegilops tauschii subsp. tauschii]
c41156.graph_c1	--	--	--	--	--	--	--	--	--	--	PH01B019A14.15 [Phyllostachys edulis]
c31165.graph_c1	--	--	Molecular Function: iron ion binding (GO:0005506);; Cellular Component: integral component of membrane (GO:0016021);; Molecular Function: oxidoreductase activity, acting on paired donors, with incorporation or reduction of molecular oxygen, NAD(P)H as one donor, and incorporation of one atom of oxygen (GO:0016709);; Molecular Function: heme binding (GO:0020037);; Biological Process: secondary met…	--	[Q]	Secondary metabolites biosynthesis, transport and catabolism	--	Cytochrome P450 78A5 OS=Arabidopsis thaliana OX=3702 GN=CYP78A5 PE=2 SV=1	Q	Secondary metabolites biosynthesis, transport and catabolism	Cytochrome P450 78A5 [Dichanthelium oligosanthes]
c57048.graph_c0	[R]	General function prediction only	Cellular Component: nucleus (GO:0005634);; Cellular Component: mitochondrion (GO:0005739);; Cellular Component: cytosol (GO:0005829);; Biological Process: cytokinin biosynthetic process (GO:0009691);; Molecular Function: hydrolase activity, hydrolyzing N-glycosyl compounds (GO:0016799);; Molecular Function: lyase activity (GO:0016829);;	--	--	--	Possible lysine decarboxylase	Probable cytokinin riboside 5&apos;-monophosphate phosphoribohydrolase LOGL10 OS=Oryza sativa subsp. japonica OX=39947 GN=LOGL10 PE=2 SV=1	S	Function unknown	hypothetical protein PAHAL_I03019 [Panicum hallii]
c55122.graph_c0	--	--	Molecular Function: nucleotide binding (GO:0000166);; Molecular Function: nucleic acid binding (GO:0003676);;	K12881|1.80964e-35|obr:102712176|K12881 THO complex subunit 4 | (RefSeq) THO complex subunit 4D	[A]	RNA processing and modification	RNA recognition motif. (a.k.a. RRM, RBD, or RNP domain);; C-terminal duplication domain of Friend of PRMT1	THO complex subunit 4D OS=Arabidopsis thaliana OX=3702 GN=ALY4 PE=1 SV=1	S	Function unknown	hypothetical protein BRADI_1g44147v3 [Brachypodium distachyon]
c50513.graph_c0	--	--	--	--	[R]	General function prediction only	C2H2-type zinc finger	Zinc finger protein ZAT4 OS=Arabidopsis thaliana OX=3702 GN=ZAT4 PE=2 SV=1	S	Function unknown	zinc finger protein 865 [Sorghum bicolor]
c61939.graph_c5	--	--	Cellular Component: endoplasmic reticulum membrane (GO:0005789);; Cellular Component: integral component of membrane (GO:0016021);;	--	[U]	Intracellular trafficking, secretion, and vesicular transport	Reticulon	Reticulon-like protein B3 OS=Arabidopsis thaliana OX=3702 GN=RTNLB3 PE=2 SV=1	U	Intracellular trafficking, secretion, and vesicular transport	Reticulon-like protein B9 [Triticum urartu]
c11904.graph_c0	--	--	--	--	--	--	Mitochondrial import receptor subunit TOM5 homolog	--	U	Intracellular trafficking, secretion, and vesicular transport	--
c68726.graph_c1	--	--	Molecular Function: nucleic acid binding (GO:0003676);; Cellular Component: mitochondrion (GO:0005739);; Molecular Function: zinc ion binding (GO:0008270);; Biological Process: DNA integration (GO:0015074);; Molecular Function: ADP binding (GO:0043531);;	--	[R]	General function prediction only	Reverse transcriptase (RNA-dependent DNA polymerase);; Integrase core domain;; GAG-pre-integrase domain;; gag-polypeptide of LTR copia-type	Retrovirus-related Pol polyprotein from transposon TNT 1-94 OS=Nicotiana tabacum OX=4097 PE=2 SV=1	L	Replication, recombination and repair	OSJNBa0089N06.20 [Oryza sativa Japonica Group]
c40475.graph_c0	--	--	--	--	--	--	--	--	--	--	PH01B015M02.9 [Phyllostachys edulis]
c32221.graph_c0	--	--	--	--	--	--	--	--	U	Intracellular trafficking, secretion, and vesicular transport	--
c64945.graph_c1	--	--	--	--	--	--	--	--	S	Function unknown	hypothetical protein BAE44_0018177 [Dichanthelium oligosanthes]
c61679.graph_c1	--	--	Molecular Function: nucleic acid binding (GO:0003676);; Molecular Function: zinc ion binding (GO:0008270);; Biological Process: DNA integration (GO:0015074);;	--	[R]	General function prediction only	--	Retrovirus-related Pol polyprotein from transposon TNT 1-94 OS=Nicotiana tabacum OX=4097 PE=2 SV=1	L	Replication, recombination and repair	uncharacterized protein LOC109748445 [Aegilops tauschii subsp. tauschii]
c57806.graph_c0	--	--	Molecular Function: protein serine/threonine kinase activity (GO:0004674);; Molecular Function: ATP binding (GO:0005524);; Biological Process: protein phosphorylation (GO:0006468);;	--	[T]	Signal transduction mechanisms	Protein tyrosine kinase	Receptor-like cytoplasmic kinase 185 OS=Oryza sativa subsp. japonica OX=39947 GN=RLCK185 PE=1 SV=1	T	Signal transduction mechanisms	PREDICTED: serine/threonine-protein kinase CDL1-like [Oryza brachyantha]
c68330.graph_c0	--	--	Cellular Component: integral component of membrane (GO:0016021);;	--	--	--	--	--	S	Function unknown	PREDICTED: uncharacterized protein LOC4335101 [Oryza sativa Japonica Group]
c63761.graph_c0	[T]	Signal transduction mechanisms	Molecular Function: signal transducer, downstream of receptor, with serine/threonine kinase activity (GO:0004702);; Molecular Function: ATP binding (GO:0005524);; Biological Process: protein phosphorylation (GO:0006468);; Cellular Component: plastid (GO:0009536);;	--	[T]	Signal transduction mechanisms	Protein kinase domain;; Protein tyrosine kinase;; Protein kinase domain;; Protein tyrosine kinase	Mitogen-activated protein kinase kinase kinase 3 OS=Arabidopsis thaliana OX=3702 GN=MAPKKK3 PE=1 SV=1	T	Signal transduction mechanisms	hypothetical protein BRADI_5g10670v3 [Brachypodium distachyon]
c57357.graph_c0	--	--	--	--	--	--	--	--	S	Function unknown	uncharacterized protein LOC109780837 isoform X2 [Aegilops tauschii subsp. tauschii]
c64515.graph_c0	--	--	Molecular Function: RNA binding (GO:0003723);; Cellular Component: plastid (GO:0009536);;	K14945|2.1207e-122|obr:102701220|K14945 protein quaking | (RefSeq) KH domain-containing protein At1g09660/At1g09670-like	[A]	RNA processing and modification	KH domain;; Homodimerisation region of STAR domain protein	KH domain-containing protein At1g09660/At1g09670 OS=Arabidopsis thaliana OX=3702 GN=At1g09660/At1g09670 PE=2 SV=1	A	RNA processing and modification	PREDICTED: KH domain-containing protein At1g09660/At1g09670-like [Oryza brachyantha]
c35353.graph_c0	--	--	Cellular Component: plastid (GO:0009536);;	--	[R]	General function prediction only	gag-polypeptide of LTR copia-type;; Retrotransposon gag protein	--	L	Replication, recombination and repair	uncharacterized protein LOC109771259 [Aegilops tauschii subsp. tauschii]
c52270.graph_c0	--	--	Cellular Component: mitochondrion (GO:0005739);; Molecular Function: NADH dehydrogenase (ubiquinone) activity (GO:0008137);; Molecular Function: electron carrier activity (GO:0009055);; Cellular Component: membrane (GO:0016020);; Biological Process: oxidation-reduction process (GO:0055114);;	K18160|1.74309e-38|zma:100283396|K18160 NADH dehydrogenase [ubiquinone] 1 alpha subcomplex assembly factor 2 | (RefSeq) GRMZM2G087312; oxidoreductase	--	--	NADH ubiquinone oxidoreductase subunit NDUFA12	--	S	Function unknown	Oxidoreductase [Zea mays]
c57167.graph_c0	[G]	Carbohydrate transport and metabolism	Molecular Function: beta-galactosidase activity (GO:0004565);; Cellular Component: cell wall (GO:0005618);; Cellular Component: vacuole (GO:0005773);; Biological Process: carbohydrate metabolic process (GO:0005975);; Cellular Component: plastid (GO:0009536);; Cellular Component: apoplast (GO:0048046);;	--	[G]	Carbohydrate transport and metabolism	Glycosyl hydrolases family 35;; Beta-galactosidase jelly roll domain	Beta-galactosidase 9 OS=Oryza sativa subsp. japonica OX=39947 GN=Os06g0573600 PE=2 SV=1	G	Carbohydrate transport and metabolism	PREDICTED: beta-galactosidase 9 [Brachypodium distachyon]
c56571.graph_c0	--	--	--	--	--	--	Fasciclin domain	Fasciclin-like arabinogalactan protein 2 OS=Arabidopsis thaliana OX=3702 GN=FLA2 PE=1 SV=1	M	Cell wall/membrane/envelope biogenesis	PREDICTED: fasciclin-like arabinogalactan protein 2 [Oryza sativa Japonica Group]
c36502.graph_c1	--	--	Molecular Function: peroxidase activity (GO:0004601);; Cellular Component: extracellular region (GO:0005576);; Biological Process: response to oxidative stress (GO:0006979);; Cellular Component: plant-type cell wall (GO:0009505);; Biological Process: plant-type cell wall organization (GO:0009664);; Molecular Function: heme binding (GO:0020037);; Biological Process: hydrogen peroxide catabolic pro…	--	--	--	--	--	S	Function unknown	unknown [Zea mays]
c64125.graph_c0	--	--	Molecular Function: zinc ion binding (GO:0008270);;	--	[R]	General function prediction only	PPR repeat;; PPR repeat family;; DYW family of nucleic acid deaminases;; PPR repeat;; Pentatricopeptide repeat domain	Pentatricopeptide repeat-containing protein At1g08070, chloroplastic OS=Arabidopsis thaliana OX=3702 GN=PCMP-H12 PE=2 SV=1	S	Function unknown	predicted protein [Hordeum vulgare subsp. vulgare]
c56061.graph_c0	--	--	--	K14861|2.60596e-10|bdi:100836046|K14861 nucleolar pre-ribosomal-associated protein 1 | (RefSeq) uncharacterized LOC100836046	--	--	--	--	S	Function unknown	PREDICTED: uncharacterized protein LOC100836046 [Brachypodium distachyon]
c53513.graph_c0	--	--	--	--	--	--	--	--	S	Function unknown	hypothetical protein OsI_32665 [Oryza sativa Indica Group]
c40552.graph_c0	--	--	Molecular Function: DNA binding (GO:0003677);; Molecular Function: RNA binding (GO:0003723);; Molecular Function: RNA-directed DNA polymerase activity (GO:0003964);; Biological Process: RNA-dependent DNA biosynthetic process (GO:0006278);; Biological Process: DNA recombination (GO:0006310);; Cellular Component: membrane (GO:0016020);;	--	--	--	--	--	L	Replication, recombination and repair	retrotransposon protein, putative, unclassified [Oryza sativa Japonica Group]
c62381.graph_c2	--	--	Biological Process: response to light stimulus (GO:0009416);; Cellular Component: photosystem I (GO:0009522);; Cellular Component: chloroplast thylakoid membrane (GO:0009535);; Biological Process: photosynthesis, light harvesting in photosystem I (GO:0009768);; Cellular Component: chloroplast envelope (GO:0009941);; Cellular Component: plastoglobule (GO:0010287);; Cellular Component: integral com…	K14172|3.67391e-55|obr:102702313|K14172 light-harvesting complex II chlorophyll a/b binding protein 7 | (RefSeq) chlorophyll a-b binding protein 1D	--	--	--	Chlorophyll a-b binding protein 7, chloroplastic OS=Arabidopsis thaliana OX=3702 GN=LHCB7 PE=2 SV=1	--	--	PREDICTED: chlorophyll a-b binding protein 1D [Oryza brachyantha]
c54761.graph_c0	[O]	Posttranslational modification, protein turnover, chaperones	Molecular Function: ATP binding (GO:0005524);; Molecular Function: phosphatidylinositol phosphate kinase activity (GO:0016307);; Biological Process: phosphatidylinositol phosphorylation (GO:0046854);;	K00921|0|sita:101761680|K00921 1-phosphatidylinositol-3-phosphate 5-kinase [EC:2.7.1.150] | (RefSeq) putative 1-phosphatidylinositol-3-phosphate 5-kinase FAB1C	[T]	Signal transduction mechanisms	TCP-1/cpn60 chaperonin family	Putative 1-phosphatidylinositol-3-phosphate 5-kinase FAB1C OS=Arabidopsis thaliana OX=3702 GN=FAB1C PE=2 SV=1	O	Posttranslational modification, protein turnover, chaperones	putative 1-phosphatidylinositol-3-phosphate 5-kinase FAB1C [Aegilops tauschii subsp. tauschii]
c19128.graph_c0	--	--	--	--	--	--	--	--	S	Function unknown	PREDICTED: uncharacterized protein LOC105051920 [Elaeis guineensis]
c42457.graph_c0	--	--	Molecular Function: nucleic acid binding (GO:0003676);; Molecular Function: zinc ion binding (GO:0008270);; Biological Process: DNA integration (GO:0015074);;	--	--	--	gag-polypeptide of LTR copia-type	--	L	Replication, recombination and repair	uncharacterized protein LOC109776095 isoform X2 [Aegilops tauschii subsp. tauschii]
c59699.graph_c0	--	--	Cellular Component: mitochondrion (GO:0005739);;	--	--	--	SEC-C motif	--	S	Function unknown	protein translocase subunit 1, partial [Phyllostachys edulis]
c33236.graph_c0	--	--	Molecular Function: DNA binding (GO:0003677);; Molecular Function: RNA binding (GO:0003723);; Molecular Function: RNA-directed DNA polymerase activity (GO:0003964);; Biological Process: RNA-dependent DNA biosynthetic process (GO:0006278);; Biological Process: DNA recombination (GO:0006310);; Molecular Function: metal ion binding (GO:0046872);;	--	[R]	General function prediction only	Retrotransposon gag protein	--	L	Replication, recombination and repair	retrotransposon protein, putative, Ty3-gypsy subclass [Oryza sativa Japonica Group]
c66157.graph_c0	--	--	Cellular Component: nuclear pore (GO:0005643);; Cellular Component: integral component of membrane (GO:0016021);;	K14314|0|osa:4347873|K14314 nuclear pore complex protein Nup210 | (RefSeq) nuclear pore complex protein GP210	[YU]	--	Bacterial Ig-like domain (group 2);; Myb/SANT-like DNA-binding domain	Nuclear pore complex protein GP210 OS=Arabidopsis thaliana OX=3702 GN=GB210 PE=1 SV=1	U	Intracellular trafficking, secretion, and vesicular transport	PREDICTED: nuclear pore complex protein GP210 isoform X2 [Oryza sativa Japonica Group]
c59235.graph_c1	--	--	Cellular Component: nucleus (GO:0005634);; Molecular Function: protein dimerization activity (GO:0046983);;	--	--	--	--	--	S	Function unknown	PREDICTED: transcription factor SCREAM2 [Oryza sativa Japonica Group]
c77412.graph_c0	--	--	--	--	--	--	--	--	--	--	hypothetical protein LOC_Os11g42680 [Oryza sativa Japonica Group]
c23371.graph_c0	--	--	Molecular Function: transcription factor activity, sequence-specific DNA binding (GO:0003700);; Cellular Component: nucleus (GO:0005634);; Molecular Function: sequence-specific DNA binding (GO:0043565);; Molecular Function: transcription regulatory region DNA binding (GO:0044212);;	--	[R]	General function prediction only	C2H2-type zinc finger;; C2H2-type zinc finger	Zinc finger protein ZAT12 OS=Arabidopsis thaliana OX=3702 GN=ZAT12 PE=2 SV=1	S	Function unknown	zinc finger protein ZAT11 [Setaria italica]
c72734.graph_c0	--	--	--	--	--	--	Rapid ALkalinization Factor (RALF)	--	--	--	--
c83759.graph_c0	--	--	Molecular Function: DNA binding (GO:0003677);; Molecular Function: chromatin binding (GO:0003682);; Biological Process: DNA recombination (GO:0006310);; Biological Process: chromatin assembly or disassembly (GO:0006333);; Cellular Component: plastid (GO:0009536);; Biological Process: DNA integration (GO:0015074);; Molecular Function: metal ion binding (GO:0046872);;	--	[R]	General function prediction only	--	--	L	Replication, recombination and repair	retrotransposon protein, putative, unclassified, expressed [Oryza sativa Japonica Group]
c59191.graph_c0	--	--	Molecular Function: transcription factor activity, transcription factor binding (GO:0000989);; Cellular Component: nucleus (GO:0005634);; Biological Process: regulation of transcription, DNA-templated (GO:0006355);; Biological Process: photomorphogenesis (GO:0009640);;	--	--	--	B-box zinc finger	B-box zinc finger protein 21 OS=Arabidopsis thaliana OX=3702 GN=BBX21 PE=1 SV=1	S	Function unknown	PREDICTED: B-box zinc finger protein 20-like [Brachypodium distachyon]
c56874.graph_c0	--	--	Molecular Function: zinc ion transmembrane transporter activity (GO:0005385);; Cellular Component: plasma membrane (GO:0005886);; Cellular Component: integral component of membrane (GO:0016021);; Biological Process: zinc II ion transmembrane transport (GO:0071577);;	K14709|5.09226e-161|bdi:100822361|K14709 solute carrier family 39 (zinc transporter), member 1/2/3 | (RefSeq) zinc transporter 8-like	[P]	Inorganic ion transport and metabolism	ZIP Zinc transporter	Zinc transporter 8 OS=Oryza sativa subsp. japonica OX=39947 GN=ZIP8 PE=2 SV=1	P	Inorganic ion transport and metabolism	zinc transporter 8-like [Aegilops tauschii subsp. tauschii]
c44038.graph_c1	--	--	Cellular Component: chloroplast outer membrane (GO:0009707);; Biological Process: protein transport (GO:0015031);; Cellular Component: integral component of membrane (GO:0016021);;	--	[R]	General function prediction only	PPR repeat	Pentatricopeptide repeat-containing protein At5g59600 OS=Arabidopsis thaliana OX=3702 GN=PCMP-E1 PE=2 SV=1	S	Function unknown	PREDICTED: pentatricopeptide repeat-containing protein At5g59600 [Brachypodium distachyon]
c875.graph_c1	[G]	Carbohydrate transport and metabolism	Molecular Function: hydrolase activity, hydrolyzing O-glycosyl compounds (GO:0004553);; Biological Process: xylan catabolic process (GO:0045493);;	--	--	--	Glycosyl hydrolase family 10	--	G	Carbohydrate transport and metabolism	PREDICTED: endo-1,4-beta-xylanase A-like [Brachypodium distachyon]
c29170.graph_c0	--	--	Molecular Function: binding (GO:0005488);; Cellular Component: mitochondrion (GO:0005739);; Cellular Component: plastid (GO:0009536);; Cellular Component: membrane (GO:0016020);;	--	[R]	General function prediction only	Reverse transcriptase (RNA-dependent DNA polymerase)	--	S	Function unknown	OSJNBa0028M15.12 [Oryza sativa Japonica Group]
c61635.graph_c0	--	--	Molecular Function: zinc ion binding (GO:0008270);;	--	[K]	Transcription	RING/Ubox like zinc-binding domain;; Zinc finger, C3HC4 type (RING finger)	--	K	Transcription	PREDICTED: cellulose synthase-like protein D2 [Brachypodium distachyon]
c67758.graph_c0	--	--	Biological Process: obsolete protein import into nucleus, docking (GO:0000059);; Biological Process: protein import into nucleus, translocation (GO:0000060);; Cellular Component: mitochondrion (GO:0005739);; Biological Process: NLS-bearing protein import into nucleus (GO:0006607);; Biological Process: ribosomal protein import into nucleus (GO:0006610);; Molecular Function: nuclear localization se…	K20222|0|osa:4333825|K20222 importin-5 | (RefSeq) importin-5	[YU]	--	HEAT-like repeat;; HEAT repeat;; HEAT repeats;; Vacuolar 14 Fab1-binding region;; non-SMC mitotic condensation complex subunit 1;; Armadillo/beta-catenin-like repeat;; rRNA processing/ribosome biogenesis	Transportin-1 OS=Arabidopsis thaliana OX=3702 GN=TRN1 PE=1 SV=1	U	Intracellular trafficking, secretion, and vesicular transport	hypothetical protein OsI_13167 [Oryza sativa Indica Group]
c64500.graph_c0	--	--	Biological Process: snRNA processing (GO:0016180);; Cellular Component: integrator complex (GO:0032039);;	K13146|3.2816e-145|bdi:100830500|K13146 integrator complex subunit 9 | (RefSeq) integrator complex subunit 9 homolog	[A]	RNA processing and modification	--	--	S	Function unknown	integrator complex subunit 9 homolog isoform X1 [Aegilops tauschii subsp. tauschii]
c54931.graph_c0	--	--	--	--	--	--	--	Protein PRD1 OS=Arabidopsis thaliana OX=3702 GN=PRD1 PE=1 SV=3	S	Function unknown	protein PRD1 [Aegilops tauschii subsp. tauschii]
c14897.graph_c0	--	--	Biological Process: amino acid transmembrane transport (GO:0003333);; Molecular Function: cation transmembrane transporter activity (GO:0008324);; Molecular Function: basic amino acid transmembrane transporter activity (GO:0015174);; Biological Process: basic amino acid transport (GO:0015802);; Biological Process: cation transmembrane transport (GO:0098655);;	--	[R]	General function prediction only	--	--	L	Replication, recombination and repair	uncharacterized protein LOC100191316 isoform X1 [Zea mays]
c42437.graph_c0	--	--	--	--	--	--	--	--	--	--	Os03g0412050, partial [Oryza sativa Japonica Group]
c5236.graph_c0	--	--	Molecular Function: iron ion binding (GO:0005506);; Cellular Component: integral component of membrane (GO:0016021);; Molecular Function: oxidoreductase activity, acting on paired donors, with incorporation or reduction of molecular oxygen, NAD(P)H as one donor, and incorporation of one atom of oxygen (GO:0016709);; Molecular Function: heme binding (GO:0020037);; Biological Process: secondary met…	--	--	--	--	Cytochrome P450 71D11 (Fragment) OS=Lotus japonicus OX=34305 GN=CYP71D11 PE=2 SV=1	Q	Secondary metabolites biosynthesis, transport and catabolism	cytochrome P450 71D7-like [Aegilops tauschii subsp. tauschii]
c10701.graph_c0	--	--	--	--	--	--	--	--	S	Function unknown	PREDICTED: uncharacterized protein LOC105042533 [Elaeis guineensis]
c53887.graph_c1	[T]	Signal transduction mechanisms	Molecular Function: calmodulin-dependent protein kinase activity (GO:0004683);; Molecular Function: calcium ion binding (GO:0005509);; Molecular Function: calmodulin binding (GO:0005516);; Molecular Function: ATP binding (GO:0005524);; Cellular Component: nucleus (GO:0005634);; Cellular Component: plasma membrane (GO:0005886);; Cellular Component: plastid (GO:0009536);; Biological Process: abscis…	K13412|0|sita:101761711|K13412 calcium-dependent protein kinase [EC:2.7.11.1] | (RefSeq) calcium-dependent protein kinase 7-like	[T]	Signal transduction mechanisms	Protein kinase domain;; EF hand;; EF-hand domain pair;; EF-hand domain;; EF hand;; EF-hand domain pair;; Protein tyrosine kinase;; Secreted protein acidic and rich in cysteine Ca binding region;; Cytoskeletal-regulatory complex EF hand	Calcium-dependent protein kinase 29 OS=Oryza sativa subsp. japonica OX=39947 GN=CPK29 PE=2 SV=1	T	Signal transduction mechanisms	calcium-dependent protein kinase 29 [Setaria italica]
c61824.graph_c0	--	--	Cellular Component: integral component of membrane (GO:0016021);;	--	--	--	--	--	S	Function unknown	uncharacterized protein LOC103635650 [Zea mays]
c63534.graph_c0	--	--	--	--	[K]	Transcription	RNA polymerase II-binding domain.	Protein HUA2-LIKE 3 OS=Arabidopsis thaliana OX=3702 GN=HULK3 PE=2 SV=1	S	Function unknown	PREDICTED: protein HUA2-LIKE 2 isoform X1 [Oryza sativa Japonica Group]
c61248.graph_c0	--	--	Cellular Component: lysosomal membrane (GO:0005765);; Biological Process: signal peptide processing (GO:0006465);; Biological Process: pollen development (GO:0009555);; Biological Process: pollen germination (GO:0009846);; Cellular Component: Golgi-associated vesicle membrane (GO:0030660);; Biological Process: membrane protein proteolysis (GO:0033619);; Molecular Function: aspartic endopeptidase …	K09595|1.50363e-44|obr:102720146|K09595 minor histocompatibility antigen H13 [EC:3.4.23.-] | (RefSeq) signal peptide peptidase 2-like	[S]	Function unknown	Signal peptide peptidase	Signal peptide peptidase 1 OS=Oryza sativa subsp. japonica OX=39947 GN=SPP1 PE=2 SV=1	U	Intracellular trafficking, secretion, and vesicular transport	putative signal peptide peptidase [Oryza sativa Japonica Group]
c67888.graph_c0	--	;;	Molecular Function: protein serine/threonine kinase activity (GO:0004674);; Molecular Function: ATP binding (GO:0005524);; Biological Process: protein phosphorylation (GO:0006468);;	--	[T]	Signal transduction mechanisms	Protein tyrosine kinase;; Ethylene-responsive protein kinase Le-CTR1;; Protein kinase domain	Probable serine/threonine-protein kinase SIS8 OS=Arabidopsis thaliana OX=3702 GN=SIS8 PE=1 SV=1	T	Signal transduction mechanisms	predicted protein [Hordeum vulgare subsp. vulgare]
c41500.graph_c0	--	--	Cellular Component: intracellular membrane-bounded organelle (GO:0043231);;	--	--	--	--	--	L	Replication, recombination and repair	Putative retroelement [Oryza sativa Japonica Group]
c14082.graph_c0	--	--	--	--	--	--	--	--	K	Transcription	hypothetical protein PAHAL_C02549 [Panicum hallii]
c74480.graph_c0	--	--	--	--	--	--	--	--	S	Function unknown	hypothetical protein PAHAL_I01845, partial [Panicum hallii]
c63870.graph_c0	--	--	Molecular Function: DNA binding (GO:0003677);; Molecular Function: chromatin binding (GO:0003682);; Molecular Function: RNA binding (GO:0003723);; Molecular Function: RNA-directed DNA polymerase activity (GO:0003964);; Molecular Function: aspartic-type endopeptidase activity (GO:0004190);; Biological Process: RNA-dependent DNA biosynthetic process (GO:0006278);; Biological Process: DNA recombinat…	--	[R]	General function prediction only	Aspartyl protease;; Retroviral aspartyl protease	Uncharacterized mitochondrial protein AtMg00860 OS=Arabidopsis thaliana OX=3702 GN=AtMg00860 PE=4 SV=1	L	Replication, recombination and repair	retrotransposon protein, putative, unclassified, expressed [Oryza sativa Japonica Group]
c58492.graph_c0	--	--	--	--	--	--	--	Protein HEADING DATE REPRESSOR 1 OS=Oryza sativa subsp. japonica OX=39947 GN=HDR1 PE=1 SV=1	S	Function unknown	hypothetical protein PAHAL_A03663 [Panicum hallii]
c64819.graph_c0	--	--	Molecular Function: ion binding (GO:0043167);; Molecular Function: organic cyclic compound binding (GO:0097159);; Molecular Function: heterocyclic compound binding (GO:1901363);;	--	--	--	--	--	S	Function unknown	retrotransposon protein, putative, unclassified [Oryza sativa Japonica Group]
c60039.graph_c0	--	--	Molecular Function: peroxidase activity (GO:0004601);; Cellular Component: extracellular region (GO:0005576);; Biological Process: response to oxidative stress (GO:0006979);; Cellular Component: plant-type cell wall (GO:0009505);; Biological Process: plant-type cell wall organization (GO:0009664);; Molecular Function: heme binding (GO:0020037);; Biological Process: hydrogen peroxide catabolic pro…	K00430|3.64635e-18|obr:102714195|K00430 peroxidase [EC:1.11.1.7] | (RefSeq) peroxidase 3-like	--	--	--	Peroxidase 3 OS=Arabidopsis thaliana OX=3702 GN=PER3 PE=2 SV=1	G	Carbohydrate transport and metabolism	predicted protein [Hordeum vulgare subsp. vulgare]
c56251.graph_c0	--	--	Molecular Function: nucleic acid binding (GO:0003676);; Molecular Function: aspartic-type endopeptidase activity (GO:0004190);; Molecular Function: ubiquitin-protein transferase activity (GO:0004842);; Cellular Component: nucleus (GO:0005634);; Cellular Component: cytosol (GO:0005829);; Biological Process: proteolysis (GO:0006508);; Molecular Function: zinc ion binding (GO:0008270);; Cellular Com…	--	[R]	General function prediction only	--	--	L	Replication, recombination and repair	protein binding protein isoform X1 [Zea mays]
c63650.graph_c0	--	--	Molecular Function: hydrolase activity, hydrolyzing O-glycosyl compounds (GO:0004553);; Biological Process: carbohydrate metabolic process (GO:0005975);; Cellular Component: plasmodesma (GO:0009506);; Cellular Component: integral component of membrane (GO:0016021);; Molecular Function: polysaccharide binding (GO:0030247);; Cellular Component: anchored component of plasma membrane (GO:0046658);;	K19893|0|sita:101754762|K19893 glucan endo-1,3-beta-glucosidase 5/6 [EC:3.2.1.39] | (RefSeq) glucan endo-1,3-beta-glucosidase 6	--	--	Glycosyl hydrolases family 17;; X8 domain	Glucan endo-1,3-beta-glucosidase 6 OS=Arabidopsis thaliana OX=3702 GN=At5g58090 PE=1 SV=2	G	Carbohydrate transport and metabolism	glucan endo-1,3-beta-glucosidase 6 [Setaria italica]
c31190.graph_c0	--	--	Molecular Function: DNA binding (GO:0003677);; Cellular Component: mitochondrion (GO:0005739);; Biological Process: DNA recombination (GO:0006310);;	--	--	--	--	--	L	Replication, recombination and repair	PH01B035L11.19 [Phyllostachys edulis]
c44163.graph_c0	--	--	Molecular Function: DNA binding (GO:0003677);; Molecular Function: RNA binding (GO:0003723);; Molecular Function: NAD+ kinase activity (GO:0003951);; Molecular Function: RNA-directed DNA polymerase activity (GO:0003964);; Molecular Function: L-histidine transmembrane transporter activity (GO:0005290);; Cellular Component: nucleus (GO:0005634);; Cellular Component: cytosol (GO:0005829);; Biologica…	--	[R]	General function prediction only	--	--	L	Replication, recombination and repair	Os12g0121200 [Oryza sativa Japonica Group]
c41259.graph_c0	--	--	--	--	--	--	--	--	S	Function unknown	uncharacterized protein LOC109735497 [Aegilops tauschii subsp. tauschii]
c54525.graph_c0	[QV]	Secondary metabolites biosynthesis, transport and catabolism ;; Defense mechanisms	Molecular Function: monooxygenase activity (GO:0004497);; Molecular Function: iron ion binding (GO:0005506);; Cellular Component: integral component of membrane (GO:0016021);; Molecular Function: oxidoreductase activity, acting on paired donors, with incorporation or reduction of molecular oxygen (GO:0016705);; Molecular Function: heme binding (GO:0020037);; Biological Process: oxidation-reductio…	--	[QI]	--	Cytochrome P450	Noroxomaritidine synthase OS=Narcissus aff. pseudonarcissus MK-2014 OX=1540222 GN=Cyp96T1 PE=1 SV=1	Q	Secondary metabolites biosynthesis, transport and catabolism	Cytochrome P450 86B1 [Dichanthelium oligosanthes]
c59094.graph_c0	[G]	Carbohydrate transport and metabolism	Molecular Function: beta-galactosidase activity (GO:0004565);; Biological Process: carbohydrate metabolic process (GO:0005975);; Cellular Component: beta-galactosidase complex (GO:0009341);; Molecular Function: carbohydrate binding (GO:0030246);; Cellular Component: intracellular membrane-bounded organelle (GO:0043231);;	K01190|0|obr:102700289|K01190 beta-galactosidase [EC:3.2.1.23] | (RefSeq) beta-galactosidase	[G]	Carbohydrate transport and metabolism	Glycosyl hydrolases family 2, TIM barrel domain;; Beta galactosidase small chain;; Glycosyl hydrolases family 2, sugar binding domain;; Glycosyl hydrolases family 2;; Domain of unknown function(DUF4981)	--	G	Carbohydrate transport and metabolism	PREDICTED: beta-galactosidase isoform X1 [Oryza brachyantha]
c66901.graph_c0	--	--	--	--	--	--	--	TATA box-binding protein-associated factor RNA polymerase I subunit B OS=Oryza sativa subsp. japonica OX=39947 GN=Os05g0352700 PE=3 SV=2	K	Transcription	TATA box-binding protein-associated factor RNA polymerase I subunit B-like [Aegilops tauschii subsp. tauschii]
c88232.graph_c0	--	--	--	--	--	--	--	--	L	Replication, recombination and repair	PH01B035L11.19 [Phyllostachys edulis]
c9415.graph_c0	[C]	Energy production and conversion	Cellular Component: plasma membrane (GO:0005886);; Cellular Component: chloroplast thylakoid membrane (GO:0009535);; Biological Process: ATP synthesis coupled proton transport (GO:0015986);; Cellular Component: integral component of membrane (GO:0016021);; Cellular Component: proton-transporting ATP synthase complex, coupling factor F(o) (GO:0045263);; Molecular Function: proton-transporting ATP …	K02108|1.35887e-50|fve:10251493|K02108 F-type H+-transporting ATPase subunit a | (RefSeq) atpI, FvH4_C0015; ATP synthase CF0 subunit IV	[C]	Energy production and conversion	--	ATP synthase subunit a, chloroplastic OS=Morus indica OX=248361 GN=atpI PE=3 SV=1	C	Energy production and conversion	putative ATPase, F0 complex, subunit A [Helianthus annuus]
c60651.graph_c2	--	--	Molecular Function: transcription factor activity, sequence-specific DNA binding (GO:0003700);; Biological Process: regulation of transcription, DNA-templated (GO:0006355);;	K08064|1.27477e-41|bdi:100846922|K08064 nuclear transcription factor Y, alpha | (RefSeq) nuclear transcription factor Y subunit A-4	[K]	Transcription	CCAAT-binding transcription factor (CBF-B/NF-YA) subunit B	Nuclear transcription factor Y subunit A-3 OS=Arabidopsis thaliana OX=3702 GN=NFYA3 PE=2 SV=2	K	Transcription	PREDICTED: nuclear transcription factor Y subunit A-4 isoform X2 [Brachypodium distachyon]
c45735.graph_c1	--	--	Molecular Function: double-stranded DNA binding (GO:0003690);; Cellular Component: mitochondrion (GO:0005739);; Biological Process: regulation of transcription, DNA-templated (GO:0006355);;	K15032|6.93818e-52|sita:101781787|K15032 mTERF domain-containing protein, mitochondrial | (RefSeq) uncharacterized LOC101781787	[KR]	--	mTERF	--	S	Function unknown	uncharacterized protein LOC101781787 [Setaria italica]
c31927.graph_c1	--	--	Cellular Component: plastid (GO:0009536);;	--	--	--	--	--	S	Function unknown	PREDICTED: nephrocystin-3 [Oryza sativa Japonica Group]
c45871.graph_c0	[J]	Translation, ribosomal structure and biogenesis	Molecular Function: DNA binding (GO:0003677);; Molecular Function: ATP-dependent RNA helicase activity (GO:0004004);; Molecular Function: ATP binding (GO:0005524);; Cellular Component: nucleus (GO:0005634);; Cellular Component: cytoplasm (GO:0005737);; Biological Process: RNA processing (GO:0006396);; Molecular Function: RNA binding (GO:0044822);; Molecular Function: metal ion binding (GO:0046872…	--	[A]	RNA processing and modification	Helicase conserved C-terminal domain;; Zinc finger C-x8-C-x5-C-x3-H type (and similar);; DEAD/DEAH box helicase	Zinc finger CCCH domain-containing protein 4 OS=Oryza sativa subsp. japonica OX=39947 GN=Os01g0256800 PE=2 SV=1	L	Replication, recombination and repair	PREDICTED: zinc finger CCCH domain-containing protein 4 isoform X1 [Brachypodium distachyon]
c60477.graph_c1	--	--	--	--	--	--	--	--	S	Function unknown	PREDICTED: uncharacterized protein LOC100829093 isoform X2 [Brachypodium distachyon]
c50211.graph_c0	--	--	--	--	--	--	--	--	--	--	hypothetical protein BVRB_037930, partial [Beta vulgaris subsp. vulgaris]
c85157.graph_c0	[K]	Transcription	--	--	--	--	--	--	--	--	--
c58732.graph_c0	--	--	--	--	--	--	--	--	--	--	PH01B001G05.3 [Phyllostachys edulis]
c59026.graph_c0	--	;;	Molecular Function: protein kinase activity (GO:0004672);; Molecular Function: ATP binding (GO:0005524);; Biological Process: protein phosphorylation (GO:0006468);; Cellular Component: integral component of membrane (GO:0016021);;	--	--	--	Protein kinase domain;; Protein tyrosine kinase;; Leucine rich repeat N-terminal domain;; Protein kinase domain;; Protein tyrosine kinase	Probable leucine-rich repeat receptor-like protein kinase At1g68400 OS=Arabidopsis thaliana OX=3702 GN=At1g68400 PE=2 SV=1	S	Function unknown	probable leucine-rich repeat receptor-like protein kinase At1g68400 [Aegilops tauschii subsp. tauschii]
c60499.graph_c0	--	--	Cellular Component: mitochondrion (GO:0005739);; Cellular Component: Golgi apparatus (GO:0005794);; Biological Process: protein glycosylation (GO:0006486);; Molecular Function: galactosyltransferase activity (GO:0008378);; Cellular Component: integral component of membrane (GO:0016021);; Molecular Function: carbohydrate binding (GO:0030246);;	K20843|7.70626e-84|sita:101782262|K20843 hydroxyproline O-galactosyltransferase 2/3/4/5/6 [EC:2.4.1.-] | (RefSeq) probable beta-1,3-galactosyltransferase 19	[G]	Carbohydrate transport and metabolism	Galactoside-binding lectin	Hydroxyproline O-galactosyltransferase GALT6 OS=Arabidopsis thaliana OX=3702 GN=GALT6 PE=2 SV=2	S	Function unknown	hypothetical protein PAHAL_I03558 [Panicum hallii]
c56101.graph_c0	--	--	Cellular Component: integral component of membrane (GO:0016021);;	--	--	--	--	--	S	Function unknown	PREDICTED: uncharacterized protein LOC4345119 [Oryza sativa Japonica Group]
c56433.graph_c0	--	--	Biological Process: transport (GO:0006810);;	--	--	--	Retrotransposon gag protein	Uncharacterized mitochondrial protein AtMg00850 OS=Arabidopsis thaliana OX=3702 GN=AtMg00850 PE=4 SV=1	L	Replication, recombination and repair	uncharacterized protein LOC110623248 [Manihot esculenta]
c75134.graph_c0	--	--	--	--	--	--	--	--	S	Function unknown	hypothetical protein BRADI_3g39716v3 [Brachypodium distachyon]
c67043.graph_c0	[N]	Cell motility	Cellular Component: Golgi membrane (GO:0000139);; Cellular Component: integral component of membrane (GO:0016021);; Molecular Function: transferase activity, transferring glycosyl groups (GO:0016757);; Biological Process: cell wall organization (GO:0071555);;	--	--	--	Glycosyltransferase like family 2;; Glycosyl transferase family group 2;; Glycosyl transferase family 2;; Glycosyl transferase family 21	Putative xyloglucan glycosyltransferase 10 OS=Oryza sativa subsp. japonica OX=39947 GN=CSLC10 PE=3 SV=1	M	Cell wall/membrane/envelope biogenesis	probable xyloglucan glycosyltransferase 9 [Aegilops tauschii subsp. tauschii]
c60703.graph_c0	--	--	Molecular Function: GTPase activity (GO:0003924);; Molecular Function: structural constituent of cytoskeleton (GO:0005200);; Molecular Function: GTP binding (GO:0005525);; Cellular Component: cytoplasm (GO:0005737);; Cellular Component: microtubule (GO:0005874);; Biological Process: microtubule-based movement (GO:0007018);;	K07374|0|bdi:100821477|K07374 tubulin alpha | (RefSeq) tubulin alpha-1 chain	[Z]	Cytoskeleton	Tubulin C-terminal domain	Tubulin alpha-5 chain OS=Zea mays OX=4577 GN=TUBA5 PE=2 SV=1	Z	Cytoskeleton	Tubulin alpha-1 chain [Dichanthelium oligosanthes]
c60375.graph_c0	--	--	Biological Process: polysaccharide biosynthetic process (GO:0000271);; Cellular Component: Golgi apparatus (GO:0005794);; Molecular Function: transferase activity, transferring glycosyl groups (GO:0016757);;	--	--	--	--	--	S	Function unknown	PREDICTED: uncharacterized protein LOC4334297 [Oryza sativa Japonica Group]
c75403.graph_c0	--	--	Molecular Function: enzyme inhibitor activity (GO:0004857);; Biological Process: negative regulation of catalytic activity (GO:0043086);;	--	--	--	--	Pectinesterase inhibitor 8 OS=Oryza sativa subsp. japonica OX=39947 GN=PMEI8 PE=2 SV=1	S	Function unknown	PREDICTED: uncharacterized protein LOC4337814 [Oryza sativa Japonica Group]
c67540.graph_c1	--	--	Molecular Function: phosphoprotein phosphatase activity (GO:0004721);; Cellular Component: mitochondrial inner membrane presequence translocase complex (GO:0005744);; Biological Process: protein dephosphorylation (GO:0006470);; Cellular Component: integral component of membrane (GO:0016021);; Biological Process: protein import into mitochondrial matrix (GO:0030150);;	K17496|4.64706e-92|obr:102704567|K17496 mitochondrial import inner membrane translocase subunit TIM50 | (RefSeq) mitochondrial import inner membrane translocase subunit TIM50-like	[K]	Transcription	NLI interacting factor-like phosphatase;; Cupin	Glutelin type-A 3 OS=Oryza sativa subsp. japonica OX=39947 GN=GLUA3 PE=2 SV=2	K	Transcription	nuclear LIM factor interactor-interacting protein hyphal form-like [Oryza sativa Japonica Group]
c26935.graph_c0	--	--	--	--	--	--	--	--	S	Function unknown	hypothetical protein BRADI_1g04835v3 [Brachypodium distachyon]
c66197.graph_c0	[E]	Amino acid transport and metabolism	Molecular Function: catalytic activity (GO:0003824);;	--	[H]	Coenzyme transport and metabolism	--	Molybdenum cofactor sulfurase OS=Solanum lycopersicum OX=4081 GN=FLACCA PE=2 SV=1	E	Amino acid transport and metabolism	expressed protein [Oryza sativa Japonica Group]
c79624.graph_c0	--	--	Biological Process: macromolecule metabolic process (GO:0043170);; Biological Process: primary metabolic process (GO:0044238);; Molecular Function: organic cyclic compound binding (GO:0097159);; Molecular Function: heterocyclic compound binding (GO:1901363);;	--	--	--	--	--	--	--	uncharacterized protein LOC109770481 [Aegilops tauschii subsp. tauschii]
c75530.graph_c0	[K]	Transcription	Cellular Component: integral component of membrane (GO:0016021);; Molecular Function: kinase activity (GO:0016301);; Biological Process: phosphorylation (GO:0016310);;	--	[R]	General function prediction only	Leucine Rich repeats (2 copies);; Leucine rich repeat;; Leucine Rich Repeat	Receptor-like protein 9DC3 OS=Solanum pimpinellifolium OX=4084 GN=9DC3 PE=3 SV=1	S	Function unknown	leucine-rich repeat receptor protein kinase MSP1-like [Aegilops tauschii subsp. tauschii]
c65293.graph_c0	--	--	Biological Process: GPI anchor biosynthetic process (GO:0006506);; Cellular Component: integral component of membrane (GO:0016021);; Molecular Function: transferase activity, transferring hexosyl groups (GO:0016758);;	K05284|2.35024e-172|sita:101777919|K05284 phosphatidylinositol glycan, class M [EC:2.4.1.-] | (RefSeq) GPI mannosyltransferase 1	[G]	Carbohydrate transport and metabolism	Mannosyltransferase (PIG-M);; GPI transamidase subunit PIG-U	GPI mannosyltransferase 1 OS=Arabidopsis thaliana OX=3702 GN=PIGM PE=2 SV=1	S	Function unknown	predicted protein, partial [Hordeum vulgare subsp. vulgare]
c43944.graph_c0	--	--	Molecular Function: cation transmembrane transporter activity (GO:0008324);; Molecular Function: basic amino acid transmembrane transporter activity (GO:0015174);; Molecular Function: L-amino acid transmembrane transporter activity (GO:0015179);; Biological Process: basic amino acid transport (GO:0015802);; Cellular Component: membrane (GO:0016020);; Biological Process: cation transmembrane trans…	--	--	--	--	--	S	Function unknown	uncharacterized protein LOC109945043 [Zea mays]
c31123.graph_c0	--	--	Molecular Function: iron ion binding (GO:0005506);; Biological Process: fatty acid biosynthetic process (GO:0006633);; Cellular Component: integral component of membrane (GO:0016021);; Molecular Function: oxidoreductase activity (GO:0016491);; Biological Process: oxidation-reduction process (GO:0055114);;	K14423|1.8543e-31|sita:101762442|K14423 4,4-dimethyl-9beta,19-cyclopropylsterol-4alpha-methyl oxidase [EC:1.14.13.72] | (RefSeq) methylsterol monooxygenase 1-1-like	[I]	Lipid transport and metabolism	--	Methylsterol monooxygenase 1-1 OS=Arabidopsis thaliana OX=3702 GN=SMO1-1 PE=1 SV=1	I	Lipid transport and metabolism	methylsterol monooxygenase 1-1 [Setaria italica]
c14471.graph_c0	--	--	--	--	--	--	--	--	J	Translation, ribosomal structure and biogenesis	--
c18382.graph_c0	[G]	Carbohydrate transport and metabolism	Biological Process: polysaccharide catabolic process (GO:0000272);; Molecular Function: chitinase activity (GO:0004568);; Biological Process: chitin catabolic process (GO:0006032);; Biological Process: flavonoid biosynthetic process (GO:0009813);; Biological Process: cell wall macromolecule catabolic process (GO:0016998);; Molecular Function: chalcone isomerase activity (GO:0045430);; Biological …	--	[R]	General function prediction only	Chitinase class I	Chitinase 8 OS=Oryza sativa subsp. japonica OX=39947 GN=Cht8 PE=2 SV=1	G	Carbohydrate transport and metabolism	PREDICTED: chitinase 8 [Oryza sativa Japonica Group]
c32848.graph_c0	--	--	--	--	--	--	--	--	S	Function unknown	PREDICTED: thylakoid lumenal protein TL20.3, chloroplastic [Brachypodium distachyon]
c62770.graph_c2	[Q]	Secondary metabolites biosynthesis, transport and catabolism	Cellular Component: mitochondrion (GO:0005739);; Molecular Function: oxidoreductase activity (GO:0016491);;	--	--	--	--	--	S	Function unknown	2-oxoglutarate (2OG) and Fe(II)-dependent oxygenase superfamily protein [Zea mays]
c24956.graph_c0	--	--	Molecular Function: DNA binding (GO:0003677);; Biological Process: DNA recombination (GO:0006310);; Molecular Function: hydrolase activity (GO:0016787);;	--	--	--	--	--	--	--	OSJNBa0084K01.23 [Oryza sativa Japonica Group]
c56859.graph_c1	--	--	--	--	--	--	--	--	L	Replication, recombination and repair	PH01B001E05.4 [Phyllostachys edulis]
c62477.graph_c0	--	--	Molecular Function: calmodulin binding (GO:0005516);; Biological Process: response to stress (GO:0006950);; Cellular Component: plastid (GO:0009536);;	--	--	--	Calmodulin binding protein-like	Calmodulin-binding protein 60 D OS=Arabidopsis thaliana OX=3702 GN=CBP60D PE=2 SV=1	S	Function unknown	hypothetical protein OsI_12183 [Oryza sativa Indica Group]
c37434.graph_c1	--	--	Molecular Function: DNA binding (GO:0003677);; Molecular Function: chromatin binding (GO:0003682);; Molecular Function: RNA binding (GO:0003723);; Molecular Function: NAD+ kinase activity (GO:0003951);; Molecular Function: RNA-directed DNA polymerase activity (GO:0003964);; Molecular Function: aspartic-type endopeptidase activity (GO:0004190);; Molecular Function: L-histidine transmembrane transp…	--	[R]	General function prediction only	Reverse transcriptase (RNA-dependent DNA polymerase)	Uncharacterized mitochondrial protein AtMg00860 OS=Arabidopsis thaliana OX=3702 GN=AtMg00860 PE=4 SV=1	L	Replication, recombination and repair	uncharacterized protein LOC110431786 [Sorghum bicolor]
c62935.graph_c1	[M]	Cell wall/membrane/envelope biogenesis	Cellular Component: nucleus (GO:0005634);; Molecular Function: transferase activity, transferring glycosyl groups (GO:0016757);;	K06119|0|dosa:Os01t0142300-01|K06119 sulfoquinovosyltransferase [EC:2.4.1.-] | (RAP-DB) Os01g0142300; Glycosyl transferase, group 1 domain containing protein.	[MOI]	--	Glycosyl transferases group 1;; Glycosyl transferases group 1;; Glycosyltransferase Family 4;; Glycosyl transferase 4-like domain;; Glycosyl transferases group 1;; Glycosyl transferase 4-like;; NPH3 family	Sulfoquinovosyl transferase SQD2 OS=Arabidopsis thaliana OX=3702 GN=SQD2 PE=1 SV=1	M	Cell wall/membrane/envelope biogenesis	unknown protein [Oryza sativa Japonica Group]
c30289.graph_c0	--	--	Cellular Component: integral component of membrane (GO:0016021);; Molecular Function: transferase activity, transferring glycosyl groups (GO:0016757);;	--	[GMW]	--	Exostosin family	Probable xyloglucan galactosyltransferase GT11 OS=Arabidopsis thaliana OX=3702 GN=GT11 PE=2 SV=1	S	Function unknown	xyloglucan galactosyltransferase KATAMARI1 homolog [Aegilops tauschii subsp. tauschii]
c74034.graph_c0	--	--	--	--	--	--	--	--	S	Function unknown	hypothetical protein OsI_25851 [Oryza sativa Indica Group]
c44038.graph_c2	--	--	Cellular Component: chloroplast outer membrane (GO:0009707);; Biological Process: protein transport (GO:0015031);; Cellular Component: integral component of membrane (GO:0016021);;	--	[R]	General function prediction only	PPR repeat;; PPR repeat family;; PPR repeat;; Pentatricopeptide repeat domain	Pentatricopeptide repeat-containing protein At5g59600 OS=Arabidopsis thaliana OX=3702 GN=PCMP-E1 PE=2 SV=1	S	Function unknown	hypothetical protein TRIUR3_05694 [Triticum urartu]
c38868.graph_c0	--	--	Molecular Function: glutathione transferase activity (GO:0004364);; Cellular Component: cytoplasm (GO:0005737);; Biological Process: glutathione metabolic process (GO:0006749);; Biological Process: toxin catabolic process (GO:0009407);;	K00799|1.75008e-30|sbi:SORBI_01g031050|K00799 glutathione S-transferase [EC:2.5.1.18] | (RefSeq) SORBIDRAFT_01g031050, Sb01g031050; hypothetical protein	[O]	Posttranslational modification, protein turnover, chaperones	--	Glutathione S-transferase U17 OS=Arabidopsis thaliana OX=3702 GN=GSTU17 PE=2 SV=1	O	Posttranslational modification, protein turnover, chaperones	Glutathione S-transferase U17 [Dichanthelium oligosanthes]
c37602.graph_c0	--	--	Cellular Component: integral component of membrane (GO:0016021);;	--	--	--	--	--	--	--	PH01B001G05.4 [Phyllostachys edulis]
c41552.graph_c1	--	--	Cellular Component: plasma membrane (GO:0005886);; Molecular Function: sodium ion transmembrane transporter activity (GO:0015081);; Biological Process: sodium ion transmembrane transport (GO:0035725);;	--	[P]	Inorganic ion transport and metabolism	Cation transport protein	Probable cation transporter HKT9 OS=Oryza sativa subsp. japonica OX=39947 GN=HKT9 PE=2 SV=1	P	Inorganic ion transport and metabolism	hypothetical protein BRADI_1g34210v3 [Brachypodium distachyon]
c38748.graph_c0	--	--	--	--	--	--	NPR1 interacting	NRR repressor homolog 1 OS=Oryza sativa subsp. japonica OX=39947 GN=RH1 PE=1 SV=1	S	Function unknown	NRR repressor homolog 1-like [Aegilops tauschii subsp. tauschii]
c46977.graph_c0	--	--	--	--	--	--	F-box domain	--	S	Function unknown	hypothetical protein PAHAL_E02474 [Panicum hallii]
c79483.graph_c0	--	--	--	--	[A]	RNA processing and modification	--	--	O	Posttranslational modification, protein turnover, chaperones	--
c48919.graph_c0	--	--	Molecular Function: RNA binding (GO:0003723);; Molecular Function: RNA-directed DNA polymerase activity (GO:0003964);; Biological Process: RNA-dependent DNA biosynthetic process (GO:0006278);; Biological Process: DNA integration (GO:0015074);; Molecular Function: nickel cation binding (GO:0016151);;	--	[R]	General function prediction only	--	--	L	Replication, recombination and repair	hypothetical protein OsI_26980 [Oryza sativa Indica Group]
c38108.graph_c0	--	--	Molecular Function: glyceraldehyde-3-phosphate dehydrogenase (NAD+) (phosphorylating) activity (GO:0004365);; Biological Process: glycolytic process (GO:0006096);; Molecular Function: protein dimerization activity (GO:0046983);;	--	--	--	Helix-loop-helix DNA-binding domain	Transcription factor NAI1 OS=Arabidopsis thaliana OX=3702 GN=NAI1 PE=2 SV=1	S	Function unknown	transcription factor bHLH19-like [Setaria italica]
c56217.graph_c0	[O]	Posttranslational modification, protein turnover, chaperones	Molecular Function: threonine-type endopeptidase activity (GO:0004298);; Cellular Component: nucleus (GO:0005634);; Cellular Component: cytoplasm (GO:0005737);; Cellular Component: proteasome core complex (GO:0005839);; Biological Process: ubiquitin-dependent protein catabolic process (GO:0006511);;	K02734|6.14727e-140|bdi:100827540|K02734 20S proteasome subunit beta 4 [EC:3.4.25.1] | (RefSeq) proteasome subunit beta type-2	[O]	Posttranslational modification, protein turnover, chaperones	Proteasome subunit	Proteasome subunit beta type-2 OS=Oryza sativa subsp. japonica OX=39947 GN=PBD1 PE=2 SV=2	O	Posttranslational modification, protein turnover, chaperones	PREDICTED: proteasome subunit beta type-2 [Brachypodium distachyon]
c49339.graph_c0	[C]	Energy production and conversion	Molecular Function: electron carrier activity (GO:0009055);; Cellular Component: chloroplast (GO:0009507);; Biological Process: electron transport chain (GO:0022900);; Molecular Function: metal ion binding (GO:0046872);; Molecular Function: 2 iron, 2 sulfur cluster binding (GO:0051537);;	K02639|1.82296e-77|bdi:100838625|K02639 ferredoxin | (RefSeq) ferredoxin, root R-B1-like	--	--	2Fe-2S iron-sulfur cluster binding domain	Ferredoxin-3, chloroplastic OS=Zea mays OX=4577 GN=FDX3 PE=1 SV=1	C	Energy production and conversion	PREDICTED: ferredoxin, root R-B1-like [Brachypodium distachyon]
c21265.graph_c0	[K]	Transcription	Molecular Function: binding (GO:0005488);;	--	[J]	Translation, ribosomal structure and biogenesis	'Cold-shock' DNA-binding domain	Glycine-rich protein 2 OS=Nicotiana sylvestris OX=4096 GN=GRP-2 PE=2 SV=1	K	Transcription	glycine-rich protein 2-like [Olea europaea var. sylvestris]
c92060.graph_c0	--	--	--	--	[W]	Extracellular structures	--	--	S	Function unknown	--
c61512.graph_c0	[I]	Lipid transport and metabolism	Molecular Function: hydroxymethylglutaryl-CoA synthase activity (GO:0004421);; Biological Process: isoprenoid biosynthetic process (GO:0008299);;	K01641|0|bdi:100846544|K01641 hydroxymethylglutaryl-CoA synthase [EC:2.3.3.10] | (RefSeq) hydroxymethylglutaryl-CoA synthase-like	[I]	Lipid transport and metabolism	Hydroxymethylglutaryl-coenzyme A synthase C terminal;; Hydroxymethylglutaryl-coenzyme A synthase N terminal	Hydroxymethylglutaryl-CoA synthase OS=Arabidopsis thaliana OX=3702 GN=HMGS PE=1 SV=2	I	Lipid transport and metabolism	PREDICTED: hydroxymethylglutaryl-CoA synthase-like [Brachypodium distachyon]
c55955.graph_c0	--	--	Cellular Component: cell (GO:0005623);; Cellular Component: integral component of membrane (GO:0016021);; Biological Process: cell redox homeostasis (GO:0045454);;	--	--	--	--	--	S	Function unknown	hypothetical protein SETIT_003184mg [Setaria italica]
c61313.graph_c4	--	--	Molecular Function: aspartic-type endopeptidase activity (GO:0004190);; Biological Process: proteolysis (GO:0006508);; Biological Process: lipid metabolic process (GO:0006629);;	K08245|4.52173e-21|zma:100286141|K08245 phytepsin [EC:3.4.23.40] | (RefSeq) GRMZM2G077233; retrotransposon protein SINE subclass	[O]	Posttranslational modification, protein turnover, chaperones	--	Aspartic proteinase OS=Oryza sativa subsp. japonica OX=39947 GN=RAP PE=2 SV=2	O	Posttranslational modification, protein turnover, chaperones	retrotransposon protein, sine subclass, expressed, partial [Oryza sativa Indica Group]
c84283.graph_c0	--	--	Cellular Component: membrane (GO:0016020);;	--	[R]	General function prediction only	gag-polypeptide of LTR copia-type;; Retrotransposon gag protein	--	L	Replication, recombination and repair	uncharacterized protein LOC109781910 [Aegilops tauschii subsp. tauschii]
c52412.graph_c0	--	--	Molecular Function: zinc ion binding (GO:0008270);;	--	[R]	General function prediction only	PPR repeat family;; PPR repeat;; DYW family of nucleic acid deaminases;; PPR repeat;; Pentatricopeptide repeat domain;; Tetratricopeptide repeat	Pentatricopeptide repeat-containing protein At5g39680 OS=Arabidopsis thaliana OX=3702 GN=EMB2744 PE=1 SV=1	S	Function unknown	PREDICTED: pentatricopeptide repeat-containing protein At5g39680 [Brachypodium distachyon]
c60577.graph_c1	[G]	Carbohydrate transport and metabolism	Biological Process: carbohydrate metabolic process (GO:0005975);; Cellular Component: chloroplast (GO:0009507);; Molecular Function: kinase activity (GO:0016301);; Biological Process: phosphorylation (GO:0016310);; Molecular Function: phosphotransferase activity, alcohol group as acceptor (GO:0016773);;	--	[G]	Carbohydrate transport and metabolism	FGGY family of carbohydrate kinases, N-terminal domain;; FGGY family of carbohydrate kinases, C-terminal domain;; FGGY family of carbohydrate kinases, C-terminal domain	--	G	Carbohydrate transport and metabolism	FGGY carbohydrate kinase domain-containing protein [Aegilops tauschii subsp. tauschii]
c30384.graph_c0	--	--	--	--	[S]	Function unknown	Leucine Rich repeat	--	S	Function unknown	--
c64478.graph_c1	--	--	Molecular Function: transcription factor activity, sequence-specific DNA binding (GO:0003700);; Cellular Component: nucleus (GO:0005634);; Cellular Component: cytoplasm (GO:0005737);; Biological Process: regulation of transcription, DNA-templated (GO:0006355);; Molecular Function: sequence-specific DNA binding (GO:0043565);;	--	--	--	GRAS domain family	Scarecrow-like protein 8 OS=Arabidopsis thaliana OX=3702 GN=SCL8 PE=2 SV=1	S	Function unknown	PREDICTED: scarecrow-like protein 8 [Brachypodium distachyon]
c62225.graph_c3	[E]	Amino acid transport and metabolism	Cellular Component: cytosol (GO:0005829);; Cellular Component: plasma membrane (GO:0005886);; Biological Process: ethanolamine metabolic process (GO:0006580);; Molecular Function: carboxy-lyase activity (GO:0016831);; Biological Process: carboxylic acid metabolic process (GO:0019752);; Molecular Function: pyridoxal phosphate binding (GO:0030170);;	K01590|0|bdi:100846361|K01590 histidine decarboxylase [EC:4.1.1.22] | (RefSeq) serine decarboxylase 1	[E]	Amino acid transport and metabolism	Pyridoxal-dependent decarboxylase conserved domain	Serine decarboxylase 1 OS=Oryza sativa subsp. japonica OX=39947 GN=SDC1 PE=3 SV=1	E	Amino acid transport and metabolism	PREDICTED: serine decarboxylase 1 [Brachypodium distachyon]
c62580.graph_c0	--	--	Cellular Component: plastid (GO:0009536);;	--	[S]	Function unknown	C2 domain;; Domain of unknown function (DUF4782)	BAG-associated GRAM protein 1 OS=Arabidopsis thaliana OX=3702 GN=BAGP1 PE=1 SV=1	S	Function unknown	PREDICTED: C2 and GRAM domain-containing protein At1g03370 isoform X1 [Oryza sativa Japonica Group]
c48886.graph_c0	--	--	Biological Process: flavonoid metabolic process (GO:0009812);; Molecular Function: UDP-glucosyltransferase activity (GO:0035251);;	--	[GC]	--	--	UDP-glucose flavonoid 3-O-glucosyltransferase 7 OS=Fragaria ananassa OX=3747 GN=GT7 PE=1 SV=1	S	Function unknown	predicted protein [Hordeum vulgare subsp. vulgare]
c47742.graph_c5	--	--	Molecular Function: RNA binding (GO:0003723);; Molecular Function: RNA-directed DNA polymerase activity (GO:0003964);; Cellular Component: mitochondrion (GO:0005739);; Biological Process: RNA-dependent DNA biosynthetic process (GO:0006278);; Cellular Component: membrane (GO:0016020);;	--	--	--	--	--	S	Function unknown	Putative retroelement [Oryza sativa Japonica Group]
c62628.graph_c0	--	--	Cellular Component: spindle pole (GO:0000922);; Cellular Component: equatorial microtubule organizing center (GO:0000923);; Molecular Function: structural constituent of cytoskeleton (GO:0005200);; Cellular Component: centrosome (GO:0005813);; Cellular Component: spindle pole body (GO:0005816);; Cellular Component: microtubule (GO:0005874);; Biological Process: meiotic cell cycle (GO:0007126);; C…	K16572|0|bdi:100828536|K16572 gamma-tubulin complex component 5 | (RefSeq) gamma-tubulin complex component 5	[S]	Function unknown	Spc97 / Spc98 family;; Spc97 / Spc98 family	Gamma-tubulin complex component 3 OS=Arabidopsis thaliana OX=3702 GN=GCP3 PE=1 SV=1	S	Function unknown	PREDICTED: gamma-tubulin complex component 5 [Brachypodium distachyon]
c76145.graph_c0	[J]	Translation, ribosomal structure and biogenesis	Molecular Function: structural constituent of ribosome (GO:0003735);; Cellular Component: ribosome (GO:0005840);; Biological Process: translation (GO:0006412);; Cellular Component: chloroplast (GO:0009507);;	K02959|2.81154e-28|pper:PrpeC_p003|K02959 small subunit ribosomal protein S16 | (RefSeq) rps16; ribosomal protein S16	[J]	Translation, ribosomal structure and biogenesis	Ribosomal protein S16	30S ribosomal protein S16, chloroplastic OS=Morus indica OX=248361 GN=rps16 PE=3 SV=1	J	Translation, ribosomal structure and biogenesis	ribosomal protein S16 [Pyrus pyrifolia]
c28140.graph_c0	--	--	--	K04125|1.69702e-06|sita:101766800|K04125 gibberellin 2-oxidase [EC:1.14.11.13] | (RefSeq) gibberellin 2-beta-dioxygenase 1-like	--	--	--	--	--	--	GA2ox5-3 protein [Triticum aestivum]
c37565.graph_c0	--	--	Cellular Component: chromosome (GO:0005694);;	--	--	--	linker histone H1 and H5 family	--	S	Function unknown	hypothetical protein BRADI_5g17333v3, partial [Brachypodium distachyon]
c45861.graph_c1	--	--	Molecular Function: RNA binding (GO:0003723);; Molecular Function: RNA-directed DNA polymerase activity (GO:0003964);; Cellular Component: mitochondrion (GO:0005739);; Biological Process: RNA-dependent DNA biosynthetic process (GO:0006278);; Cellular Component: plastid (GO:0009536);;	--	[R]	General function prediction only	--	Pentatricopeptide repeat-containing protein At3g22670, mitochondrial OS=Arabidopsis thaliana OX=3702 GN=At3g22670 PE=2 SV=1	S	Function unknown	Os03g0746400, partial [Oryza sativa Japonica Group]
c79747.graph_c0	--	--	Cellular Component: intracellular (GO:0005622);; Molecular Function: zinc ion binding (GO:0008270);;	--	--	--	--	--	S	Function unknown	B-box zinc finger protein 22-like [Aegilops tauschii subsp. tauschii]
c53045.graph_c0	--	--	Molecular Function: nucleic acid binding (GO:0003676);;	K11593|0|sita:101763865|K11593 eukaryotic translation initiation factor 2C | (RefSeq) protein argonaute 1B	[J]	Translation, ribosomal structure and biogenesis	PAZ domain;; N-terminal domain of argonaute;; Argonaute linker 1 domain;; Argonaute linker 2 domain	Protein argonaute 1B OS=Oryza sativa subsp. japonica OX=39947 GN=AGO1B PE=2 SV=3	J	Translation, ribosomal structure and biogenesis	argonaute1c [Zea mays]
c25593.graph_c1	--	--	Molecular Function: mRNA binding (GO:0003729);; Molecular Function: structural constituent of ribosome (GO:0003735);; Biological Process: translation (GO:0006412);; Cellular Component: cytosolic large ribosomal subunit (GO:0022625);;	K02872|1.66666e-27|bdi:100845636|K02872 large subunit ribosomal protein L13Ae | (RefSeq) 60S ribosomal protein L13a-4	[J]	Translation, ribosomal structure and biogenesis	--	60S ribosomal protein L13a-1 OS=Arabidopsis thaliana OX=3702 GN=RPL13AA PE=2 SV=1	J	Translation, ribosomal structure and biogenesis	60S ribosomal protein L13a-1 [Zea mays]
c61823.graph_c0	--	--	Cellular Component: plastid (GO:0009536);;	--	--	--	PDDEXK-like family of unknown function	--	S	Function unknown	predicted protein, partial [Hordeum vulgare subsp. vulgare]
c75758.graph_c0	--	--	Molecular Function: DNA binding (GO:0003677);; Molecular Function: chromatin binding (GO:0003682);; Biological Process: DNA recombination (GO:0006310);; Biological Process: chromatin assembly or disassembly (GO:0006333);; Cellular Component: plastid (GO:0009536);; Biological Process: DNA integration (GO:0015074);; Molecular Function: metal ion binding (GO:0046872);;	--	[R]	General function prediction only	--	--	L	Replication, recombination and repair	retrotransposon protein, putative, unclassified [Oryza sativa Japonica Group]
c90531.graph_c0	--	--	Molecular Function: 3-beta-hydroxy-delta5-steroid dehydrogenase activity (GO:0003854);; Cellular Component: endoplasmic reticulum (GO:0005783);; Biological Process: steroid biosynthetic process (GO:0006694);; Cellular Component: integral component of membrane (GO:0016021);; Biological Process: oxidation-reduction process (GO:0055114);;	--	[IE]	--	3-beta hydroxysteroid dehydrogenase/isomerase family	--	M	Cell wall/membrane/envelope biogenesis	hypothetical protein OsI_08687 [Oryza sativa Indica Group]
c55956.graph_c0	--	--	Cellular Component: mitochondrion (GO:0005739);; Cellular Component: integral component of membrane (GO:0016021);;	--	--	--	Early nodulin 93 ENOD93 protein	Early nodulin-93 OS=Glycine max OX=3847 PE=2 SV=1	S	Function unknown	early nodulin 93 [Zea mays]
c23824.graph_c0	--	--	Cellular Component: mitochondrion (GO:0005739);;	--	[R]	General function prediction only	PPR repeat family;; PPR repeat	Pentatricopeptide repeat-containing protein At1g07590, mitochondrial OS=Arabidopsis thaliana OX=3702 GN=At1g07590 PE=2 SV=1	S	Function unknown	pentatricopeptide repeat-containing protein At1g07590, mitochondrial [Setaria italica]
c59106.graph_c0	--	--	--	--	--	--	Plant mobile domain	--	--	--	PH01B001G05.14 [Phyllostachys edulis]
c67850.graph_c0	--	--	Molecular Function: magnesium ion binding (GO:0000287);; Molecular Function: protein kinase activity (GO:0004672);; Molecular Function: ATP binding (GO:0005524);; Biological Process: protein phosphorylation (GO:0006468);; Molecular Function: zinc ion binding (GO:0008270);; Biological Process: dephosphorylation (GO:0016311);; Molecular Function: oxidoreductase activity (GO:0016491);; Biological Pr…	--	[R]	General function prediction only	PPR repeat family;; PPR repeat;; PPR repeat;; DYW family of nucleic acid deaminases;; Pentatricopeptide repeat domain;; Tetratricopeptide repeat;; Pentacotripeptide-repeat region of PRORP;; Bacterial transcriptional activator domain	Putative pentatricopeptide repeat-containing protein At2g01510 OS=Arabidopsis thaliana OX=3702 GN=PCMP-H36 PE=3 SV=1	S	Function unknown	putative pentatricopeptide repeat-containing protein At2g01510 [Aegilops tauschii subsp. tauschii]
c65890.graph_c0	--	--	Molecular Function: transferase activity (GO:0016740);;	--	[R]	General function prediction only	PPR repeat family;; PPR repeat;; PPR repeat;; Pentatricopeptide repeat domain;; Pentacotripeptide-repeat region of PRORP;; Mitochondrial 28S ribosomal protein S27	Pentatricopeptide repeat-containing protein At5g01110 OS=Arabidopsis thaliana OX=3702 GN=At5g01110 PE=2 SV=1	S	Function unknown	pentatricopeptide repeat-containing protein At5g01110 [Aegilops tauschii subsp. tauschii]
c42302.graph_c0	--	--	Molecular Function: 1-phosphatidylinositol binding (GO:0005545);; Cellular Component: mitochondrion (GO:0005739);; Cellular Component: clathrin-coated vesicle (GO:0030136);; Molecular Function: clathrin binding (GO:0030276);; Biological Process: clathrin coat assembly (GO:0048268);;	--	[TU]	--	ANTH domain	Putative clathrin assembly protein At1g25240 OS=Arabidopsis thaliana OX=3702 GN=At1g25240 PE=3 SV=1	U	Intracellular trafficking, secretion, and vesicular transport	PREDICTED: putative clathrin assembly protein At1g25240 [Oryza sativa Japonica Group]
c66860.graph_c0	--	--	Biological Process: lipid metabolic process (GO:0006629);; Molecular Function: hydrolase activity (GO:0016787);;	--	[S]	Function unknown	Lipase (class 3)	--	S	Function unknown	predicted protein, partial [Hordeum vulgare subsp. vulgare]
c50306.graph_c1	--	--	Molecular Function: protein disulfide isomerase activity (GO:0003756);; Cellular Component: endosome (GO:0005768);; Cellular Component: endoplasmic reticulum (GO:0005783);; Cellular Component: trans-Golgi network (GO:0005802);; Biological Process: protein folding (GO:0006457);; Molecular Function: methyltransferase activity (GO:0008168);; Biological Process: response to cytokinin (GO:0009735);; B…	--	--	--	--	5&apos;-adenylylsulfate reductase-like 3 OS=Oryza sativa subsp. japonica OX=39947 GN=APRL3 PE=2 SV=1	O	Posttranslational modification, protein turnover, chaperones	predicted protein [Hordeum vulgare subsp. vulgare]
c85583.graph_c0	--	--	Molecular Function: nucleic acid binding (GO:0003676);; Biological Process: DNA metabolic process (GO:0006259);; Molecular Function: metal ion binding (GO:0046872);;	--	--	--	--	--	L	Replication, recombination and repair	PH01B001E05.8 [Phyllostachys edulis]
c52005.graph_c0	--	--	Molecular Function: RNA-DNA hybrid ribonuclease activity (GO:0004523);; Biological Process: RNA catabolic process (GO:0006401);; Cellular Component: ribonuclease H2 complex (GO:0032299);; Biological Process: RNA phosphodiester bond hydrolysis, endonucleolytic (GO:0090502);;	K10745|2.36459e-80|bdi:100838095|K10745 ribonuclease H2 subunit C | (RefSeq) ribonuclease H2 subunit C	--	--	Ribonuclease H2 non-catalytic subunit (Ylr154p-like)	--	S	Function unknown	PREDICTED: ribonuclease H2 subunit C [Brachypodium distachyon]
c34024.graph_c1	--	--	--	--	--	--	--	--	S	Function unknown	PREDICTED: uncharacterized protein LOC4324903 [Oryza sativa Japonica Group]
c63075.graph_c0	--	--	Cellular Component: endoplasmic reticulum (GO:0005783);; Cellular Component: plasma membrane (GO:0005886);; Biological Process: metabolic process (GO:0008152);; Cellular Component: integral component of membrane (GO:0016021);; Molecular Function: transferase activity, transferring acyl groups (GO:0016746);;	K13506|5.49079e-167|obr:102711991|K13506 glycerol-3-phosphate O-acyltransferase 3/4 [EC:2.3.1.15] | (RefSeq) glycerol-3-phosphate acyltransferase 3	[I]	Lipid transport and metabolism	Acyltransferase	Glycerol-3-phosphate acyltransferase 9 OS=Arabidopsis thaliana OX=3702 GN=GPAT9 PE=1 SV=1	I	Lipid transport and metabolism	PREDICTED: glycerol-3-phosphate acyltransferase 3 [Oryza brachyantha]
c87584.graph_c0	--	--	Molecular Function: ADP binding (GO:0043531);;	K13457|6.10348e-28|sbi:SORBI_10g028720|K13457 disease resistance protein RPM1 | (RefSeq) SORBIDRAFT_10g028720, Sb10g028720; hypothetical protein	[T]	Signal transduction mechanisms	NB-ARC domain	Disease resistance protein RPM1 OS=Arabidopsis thaliana OX=3702 GN=RPM1 PE=1 SV=1	S	Function unknown	disease resistance protein RPM1 [Sorghum bicolor]
c28944.graph_c0	--	--	--	--	--	--	--	--	S	Function unknown	--
c60587.graph_c1	[E]	Amino acid transport and metabolism	Molecular Function: transporter activity (GO:0005215);; Biological Process: transport (GO:0006810);; Cellular Component: integral component of membrane (GO:0016021);;	--	[E]	Amino acid transport and metabolism	POT family	Protein NRT1/ PTR FAMILY 5.10 OS=Arabidopsis thaliana OX=3702 GN=NPF5.10 PE=2 SV=1	E	Amino acid transport and metabolism	predicted protein [Hordeum vulgare subsp. vulgare]
c19165.graph_c1	--	--	Cellular Component: membrane (GO:0016020);;	--	--	--	Thaumatin family	Thaumatin-like protein 1 OS=Prunus persica OX=3760 PE=2 SV=1	--	--	thaumatin-like protein 1b [Setaria italica]
c54377.graph_c0	--	--	--	--	--	--	--	--	--	--	uncharacterized protein LOC109744675 isoform X5 [Aegilops tauschii subsp. tauschii]
c58661.graph_c0	[E]	Amino acid transport and metabolism	Cellular Component: mitochondrion (GO:0005739);; Cellular Component: membrane (GO:0016020);;	--	--	--	Tryptophan/tyrosine permease family;; Transmembrane amino acid transporter protein;; Tryptophan/tyrosine permease family	--	E	Amino acid transport and metabolism	PREDICTED: tyrosine-specific transport protein-like [Brachypodium distachyon]
c62754.graph_c0	[R]	General function prediction only	Molecular Function: nuclease activity (GO:0004518);; Cellular Component: nucleus (GO:0005634);; Biological Process: nucleic acid phosphodiester bond hydrolysis (GO:0090305);;	--	--	--	Bifunctional nuclease	Bifunctional nuclease 2 OS=Oryza sativa subsp. japonica OX=39947 GN=BBD2 PE=2 SV=1	S	Function unknown	bifunctional nuclease 2 isoform X1 [Aegilops tauschii subsp. tauschii]
c91563.graph_c0	--	--	--	--	[R]	General function prediction only	--	--	S	Function unknown	--
c24636.graph_c0	--	--	--	--	--	--	--	Silicon efflux transporter LSI3 OS=Oryza sativa subsp. japonica OX=39947 GN=LSI3 PE=2 SV=1	--	--	--
c74794.graph_c0	--	--	Molecular Function: monooxygenase activity (GO:0004497);; Molecular Function: iron ion binding (GO:0005506);; Molecular Function: oxidoreductase activity, acting on paired donors, with incorporation or reduction of molecular oxygen (GO:0016705);; Molecular Function: heme binding (GO:0020037);; Biological Process: electron transport chain (GO:0022900);;	K20660|2.63914e-60|zma:100381744|K20660 cytochrome P450 family 709 | (RefSeq) GRMZM2G020761; uncharacterized LOC100381744	[QI]	--	--	Cytochrome P450 709B2 OS=Arabidopsis thaliana OX=3702 GN=CYP709B2 PE=2 SV=1	Q	Secondary metabolites biosynthesis, transport and catabolism	Cytochrome P450 709B1 [Dichanthelium oligosanthes]
c63611.graph_c0	[I]	Lipid transport and metabolism	Biological Process: lipid metabolic process (GO:0006629);; Molecular Function: glycerophosphodiester phosphodiesterase activity (GO:0008889);;	K01126|1.83459e-98|bdi:100824856|K01126 glycerophosphoryl diester phosphodiesterase [EC:3.1.4.46] | (RefSeq) glycerophosphodiester phosphodiesterase GDPD6-like	[C]	Energy production and conversion	Glycerophosphoryl diester phosphodiesterase family	Glycerophosphodiester phosphodiesterase GDPD6 OS=Arabidopsis thaliana OX=3702 GN=GDPD6 PE=2 SV=1	C	Energy production and conversion	hypothetical protein BRADI_1g22187v3 [Brachypodium distachyon]
c32680.graph_c0	--	--	Cellular Component: plastid (GO:0009536);;	--	--	--	--	--	S	Function unknown	OSJNBa0065O17.7 [Oryza sativa Japonica Group]
c89254.graph_c0	--	--	--	--	--	--	--	Serine/threonine-protein phosphatase 7 long form homolog OS=Arabidopsis thaliana OX=3702 GN=MAIL3 PE=2 SV=1	S	Function unknown	PH01B019A14.15 [Phyllostachys edulis]
c83764.graph_c0	--	--	--	--	--	--	--	--	--	--	hypothetical protein MtrDRAFT_AC153123g45v2 [Medicago truncatula]
c56494.graph_c0	[M]	Cell wall/membrane/envelope biogenesis	Molecular Function: sulfotransferase activity (GO:0008146);; Molecular Function: zinc ion binding (GO:0008270);; Biological Process: glycolipid biosynthetic process (GO:0009247);; Cellular Component: chloroplast (GO:0009507);; Molecular Function: coenzyme binding (GO:0050662);;	K06118|0|bdi:100839228|K06118 UDP-sulfoquinovose synthase [EC:3.13.1.1] | (RefSeq) UDP-sulfoquinovose synthase, chloroplastic-like	[M]	Cell wall/membrane/envelope biogenesis	NAD dependent epimerase/dehydratase family;; GDP-mannose 4,6 dehydratase	UDP-sulfoquinovose synthase, chloroplastic OS=Spinacia oleracea OX=3562 GN=SQD1 PE=1 SV=1	M	Cell wall/membrane/envelope biogenesis	PREDICTED: UDP-sulfoquinovose synthase, chloroplastic-like [Brachypodium distachyon]
c65578.graph_c0	[K]	Transcription	Molecular Function: protein kinase activity (GO:0004672);; Molecular Function: ATP binding (GO:0005524);; Biological Process: protein phosphorylation (GO:0006468);; Cellular Component: integral component of membrane (GO:0016021);;	--	--	--	Leucine rich repeat;; Leucine Rich repeats (2 copies);; Leucine Rich Repeat;; Protein tyrosine kinase;; Protein kinase domain;; Protein kinase domain;; Protein tyrosine kinase	Probable leucine-rich repeat receptor-like protein kinase IMK3 OS=Arabidopsis thaliana OX=3702 GN=IMK3 PE=1 SV=1	S	Function unknown	PREDICTED: probably inactive leucine-rich repeat receptor-like protein kinase IMK2 [Oryza brachyantha]
c32633.graph_c0	--	--	Molecular Function: RNA binding (GO:0003723);; Molecular Function: RNA-directed DNA polymerase activity (GO:0003964);; Biological Process: RNA-dependent DNA biosynthetic process (GO:0006278);;	--	--	--	--	--	--	--	retrotransposon protein, putative, LINE subclass [Oryza sativa Japonica Group]
c49125.graph_c0	--	--	Molecular Function: protein serine/threonine phosphatase activity (GO:0004722);; Biological Process: protein dephosphorylation (GO:0006470);; Molecular Function: metal ion binding (GO:0046872);;	K17506|3.34699e-14|obr:102717801|K17506 protein phosphatase 1L [EC:3.1.3.16] | (RefSeq) probable protein phosphatase 2C 52	--	--	--	Probable protein phosphatase 2C 52 OS=Oryza sativa subsp. japonica OX=39947 GN=Os05g0587100 PE=2 SV=1	T	Signal transduction mechanisms	PREDICTED: probable protein phosphatase 2C 52 [Oryza brachyantha]
c59166.graph_c0	--	--	--	K09422|4.82534e-89|zma:100281240|K09422 myb proto-oncogene protein, plant | (RefSeq) pco081562, GRMZM2G145444; uncharacterized LOC100281240	[K]	Transcription	Myb-like DNA-binding domain;; Myb-like DNA-binding domain	Transcription factor MYB30 OS=Arabidopsis thaliana OX=3702 GN=MYB30 PE=1 SV=1	K	Transcription	uncharacterized protein LOC100281240 [Zea mays]
c55693.graph_c0	--	--	--	--	--	--	--	--	--	--	uncharacterized protein LOC109945168 [Zea mays]
c64724.graph_c0	--	--	Molecular Function: DNA binding (GO:0003677);; Molecular Function: metal ion binding (GO:0046872);;	--	[S]	Function unknown	Zinc-finger containing family	Zinc finger CCCH domain-containing protein 19 OS=Oryza sativa subsp. japonica OX=39947 GN=Os02g0831100 PE=2 SV=2	S	Function unknown	PREDICTED: zinc finger CCCH domain-containing protein 19 isoform X1 [Oryza sativa Japonica Group]
c65148.graph_c1	[L]	Replication, recombination and repair	Molecular Function: DNA binding (GO:0003677);; Molecular Function: endonuclease activity (GO:0004519);; Cellular Component: nucleus (GO:0005634);; Biological Process: DNA repair (GO:0006281);; Molecular Function: 5'-3' exodeoxyribonuclease activity (GO:0035312);; Molecular Function: metal ion binding (GO:0046872);; Biological Process: nucleic acid phosphodiester bond hydrolysis (GO:0090305);;	K10746|0|sita:101786871|K10746 exonuclease 1 [EC:3.1.-.-] | (RefSeq) exonuclease 1	[L]	Replication, recombination and repair	XPG I-region;; XPG N-terminal domain	Exonuclease 1 OS=Oryza sativa subsp. japonica OX=39947 GN=EXO1 PE=2 SV=1	L	Replication, recombination and repair	hypothetical protein PAHAL_E01416 [Panicum hallii]
c52567.graph_c0	--	--	--	--	--	--	--	--	S	Function unknown	PREDICTED: uncharacterized protein LOC9268442 [Oryza sativa Japonica Group]
c79883.graph_c0	[J]	Translation, ribosomal structure and biogenesis	Molecular Function: structural constituent of ribosome (GO:0003735);; Cellular Component: ribosome (GO:0005840);; Biological Process: translation (GO:0006412);; Molecular Function: rRNA binding (GO:0019843);;	K02987|1.8059e-44|cvr:CHLNCDRAFT_59606|K02987 small subunit ribosomal protein S4e | (RefSeq) hypothetical protein	[J]	Translation, ribosomal structure and biogenesis	RS4NT (NUC023) domain;; S4 domain	40S ribosomal protein S4-3 OS=Arabidopsis thaliana OX=3702 GN=RPS4D PE=2 SV=2	J	Translation, ribosomal structure and biogenesis	ribosomal protein S4e [Gonapodya prolifera JEL478]
c54816.graph_c0	[F]	Nucleotide transport and metabolism	Cellular Component: mitochondrion (GO:0005739);; Biological Process: 'de novo' IMP biosynthetic process (GO:0006189);; Molecular Function: formyltetrahydrofolate deformylase activity (GO:0008864);; Molecular Function: hydroxymethyl-, formyl- and related transferase activity (GO:0016742);;	K01433|1.3821e-77|dosa:Os03t0102100-01|K01433 formyltetrahydrofolate deformylase [EC:3.5.1.10] | (RAP-DB) Os03g0102100; Similar to formyltetrahydrofolate deformylase.	[G]	Carbohydrate transport and metabolism	Formyl transferase	Formyltetrahydrofolate deformylase 2, mitochondrial OS=Arabidopsis thaliana OX=3702 GN=PURU2 PE=1 SV=1	F	Nucleotide transport and metabolism	PREDICTED: formyltetrahydrofolate deformylase 2, mitochondrial isoform X3 [Oryza sativa Japonica Group]
c55469.graph_c0	--	--	Cellular Component: plastid (GO:0009536);;	--	[G]	Carbohydrate transport and metabolism	NAD(P)H-binding;; NmrA-like family	Protein TIC 62, chloroplastic OS=Oryza sativa subsp. japonica OX=39947 GN=TIC62 PE=1 SV=1	GM	--	hypothetical protein PAHAL_J01237 [Panicum hallii]
c30895.graph_c0	--	--	--	--	--	--	--	--	L	Replication, recombination and repair	uncharacterized protein LOC111258475 [Setaria italica]
c47024.graph_c0	--	--	Molecular Function: actin binding (GO:0003779);; Cellular Component: actin cytoskeleton (GO:0015629);; Biological Process: actin filament depolymerization (GO:0030042);;	K05765|5.99188e-49|osa:4352848|K05765 cofilin | (RefSeq) ADF-11, ADF11, OsADF11; actin-depolymerizing factor 11	[Z]	Cytoskeleton	Cofilin/tropomyosin-type actin-binding protein	Actin-depolymerizing factor 11 OS=Oryza sativa subsp. japonica OX=39947 GN=ADF11 PE=2 SV=1	S	Function unknown	PREDICTED: actin-depolymerizing factor 11 [Oryza sativa Japonica Group]
c69860.graph_c0	--	--	Molecular Function: calmodulin binding (GO:0005516);; Cellular Component: plastid (GO:0009536);; Biological Process: auxin-activated signaling pathway (GO:0009734);;	K14488|3.28591e-48|sita:101782724|K14488 SAUR family protein | (RefSeq) auxin-induced protein X15-like	--	--	Auxin responsive protein	Auxin-responsive protein SAUR72 OS=Arabidopsis thaliana OX=3702 GN=SAUR72 PE=2 SV=1	S	Function unknown	auxin-induced protein X15 [Setaria italica]
c62339.graph_c0	[O]	Posttranslational modification, protein turnover, chaperones	Biological Process: protein peptidyl-prolyl isomerization (GO:0000413);; Molecular Function: peptidyl-prolyl cis-trans isomerase activity (GO:0003755);; Biological Process: protein folding (GO:0006457);; Cellular Component: chloroplast thylakoid membrane (GO:0009535);; Cellular Component: chloroplast stroma (GO:0009570);; Cellular Component: thylakoid lumen (GO:0031977);;	--	--	--	Cyclophilin type peptidyl-prolyl cis-trans isomerase/CLD	Peptidyl-prolyl cis-trans isomerase CYP38, chloroplastic OS=Arabidopsis thaliana OX=3702 GN=CYP38 PE=1 SV=1	O	Posttranslational modification, protein turnover, chaperones	PREDICTED: peptidyl-prolyl cis-trans isomerase, chloroplastic [Brachypodium distachyon]
c63025.graph_c0	--	--	--	--	--	--	--	--	S	Function unknown	Glycerophosphodiester phosphodiesterase GDPDL7 [Dichanthelium oligosanthes]
c41494.graph_c0	[T]	Signal transduction mechanisms	Molecular Function: protein serine/threonine kinase activity (GO:0004674);; Molecular Function: protein tyrosine kinase activity (GO:0004713);; Molecular Function: ATP binding (GO:0005524);; Cellular Component: plasma membrane (GO:0005886);; Biological Process: positive regulation of cell death (GO:0010942);; Cellular Component: integral component of membrane (GO:0016021);; Biological Process: pe…	--	--	--	Protein kinase domain;; Protein tyrosine kinase;; Phosphotransferase enzyme family	Leucine-rich repeat receptor-like serine/threonine/tyrosine-protein kinase SOBIR1 OS=Arabidopsis thaliana OX=3702 GN=SOBIR1 PE=1 SV=1	T	Signal transduction mechanisms	Leucine-rich repeat receptor-like serine/threonine/tyrosine-protein kinase SOBIR1, partial [Dichanthelium oligosanthes]
c73390.graph_c0	--	--	Molecular Function: RNA binding (GO:0003723);; Biological Process: mRNA processing (GO:0006397);; Biological Process: tRNA processing (GO:0008033);; Biological Process: RNA splicing (GO:0008380);; Cellular Component: chloroplast (GO:0009507);;	K20000|0|pmum:18667994|K20000 maturase K | (RefSeq) matK, CP95_p086; maturase K	--	--	MatK/TrnK amino terminal region;; Type II intron maturase;; MatK/TrnK amino terminal region;; Type II intron maturase	Maturase K OS=Malus domestica OX=3750 GN=matK PE=3 SV=1	A	RNA processing and modification	maturase K (chloroplast) [Malus sylvestris]
c61916.graph_c0	[K]	Transcription	Cellular Component: plastid (GO:0009536);; Molecular Function: purine ribonucleoside binding (GO:0032550);; Molecular Function: adenyl ribonucleotide binding (GO:0032559);; Molecular Function: anion binding (GO:0043168);;	K13457|0|bdi:100845263|K13457 disease resistance protein RPM1 | (RefSeq) disease resistance protein RPM1-like	[T]	Signal transduction mechanisms	NB-ARC domain	Disease resistance protein RPM1 OS=Arabidopsis thaliana OX=3702 GN=RPM1 PE=1 SV=1	S	Function unknown	hypothetical protein PAHAL_B03935 [Panicum hallii]
c63614.graph_c0	[R]	General function prediction only	Biological Process: ribosomal large subunit biogenesis (GO:0042273);;	--	[R]	General function prediction only	Anaphase-promoting complex subunit 4 WD40 domain	WD repeat-containing protein 55 OS=Arabidopsis thaliana OX=3702 GN=WDR55 PE=1 SV=2	S	Function unknown	hypothetical protein OsI_27201 [Oryza sativa Indica Group]
c30230.graph_c0	--	--	--	--	--	--	--	--	S	Function unknown	protein ANTAGONIST OF LIKE HETEROCHROMATIN PROTEIN 1 [Sorghum bicolor]
c71287.graph_c0	[P]	Inorganic ion transport and metabolism	Molecular Function: potassium ion transmembrane transporter activity (GO:0015079);; Cellular Component: integral component of membrane (GO:0016021);; Biological Process: potassium ion transmembrane transport (GO:0071805);;	--	--	--	K+ potassium transporter	Potassium transporter 19 OS=Oryza sativa subsp. japonica OX=39947 GN=HAK19 PE=2 SV=1	P	Inorganic ion transport and metabolism	PREDICTED: potassium transporter 19 [Oryza sativa Japonica Group]
c44025.graph_c0	--	--	--	--	--	--	--	--	S	Function unknown	hypothetical protein BAE44_0004166 [Dichanthelium oligosanthes]
c86894.graph_c0	--	--	Cellular Component: membrane (GO:0016020);;	K17086|9.46225e-15|ppp:PHYPADRAFT_137752|K17086 transmembrane 9 superfamily member 2/4 | (RefSeq) hypothetical protein	[U]	Intracellular trafficking, secretion, and vesicular transport	Endomembrane protein 70	Transmembrane 9 superfamily member 8 OS=Arabidopsis thaliana OX=3702 GN=TMN8 PE=2 SV=1	S	Function unknown	Transmembrane 9 superfamily member 7 [Dichanthelium oligosanthes]
c52732.graph_c1	[F]	Nucleotide transport and metabolism	Cellular Component: cytoplasm (GO:0005737);; Biological Process: glucose metabolic process (GO:0006006);; Molecular Function: GDP-D-glucose phosphorylase activity (GO:0080048);;	K14190|4.79752e-92|bdi:100843203|K14190 GDP-L-galactose phosphorylase [EC:2.7.7.69] | (RefSeq) GDP-L-galactose phosphorylase 2	[R]	General function prediction only	--	GDP-L-galactose phosphorylase 1 OS=Arabidopsis thaliana OX=3702 GN=VTC2 PE=1 SV=1	S	Function unknown	GDP-L-galactose phosphorylase 2-like [Aegilops tauschii subsp. tauschii]
c40853.graph_c0	[E]	Amino acid transport and metabolism	Biological Process: amino acid transmembrane transport (GO:0003333);; Cellular Component: integral component of plasma membrane (GO:0005887);; Molecular Function: L-amino acid transmembrane transporter activity (GO:0015179);; Molecular Function: polyamine transmembrane transporter activity (GO:0015203);; Molecular Function: antiporter activity (GO:0015297);; Biological Process: polyamine transmem…	--	[E]	Amino acid transport and metabolism	Amino acid permease;; Amino acid permease	Probable polyamine transporter At3g13620 OS=Arabidopsis thaliana OX=3702 GN=At3g13620 PE=2 SV=1	E	Amino acid transport and metabolism	PREDICTED: probable polyamine transporter At3g13620 [Brachypodium distachyon]
c19620.graph_c0	--	--	Molecular Function: nucleotide binding (GO:0000166);; Molecular Function: nucleic acid binding (GO:0003676);; Cellular Component: chloroplast (GO:0009507);; Molecular Function: heat shock protein binding (GO:0031072);; Molecular Function: unfolded protein binding (GO:0051082);;	--	--	--	--	--	S	Function unknown	PREDICTED: protein EMBRYO SAC DEVELOPMENT ARREST 3, chloroplastic [Brachypodium distachyon]
c22288.graph_c0	--	--	--	--	--	--	--	--	L	Replication, recombination and repair	retrotransposon protein, putative, Ty3-gypsy subclass [Oryza sativa Japonica Group]
c48737.graph_c2	--	--	Molecular Function: diacylglycerol kinase activity (GO:0004143);; Molecular Function: ATP binding (GO:0005524);; Biological Process: protein kinase C-activating G-protein coupled receptor signaling pathway (GO:0007205);; Biological Process: phosphorylation (GO:0016310);;	K00901|9.4191e-33|sita:101765720|K00901 diacylglycerol kinase (ATP) [EC:2.7.1.107] | (RefSeq) diacylglycerol kinase 5-like	[IT]	--	--	Diacylglycerol kinase 6 OS=Arabidopsis thaliana OX=3702 GN=DGK6 PE=3 SV=1	I	Lipid transport and metabolism	hypothetical protein SETIT_013477mg [Setaria italica]
c54590.graph_c0	[J]	Translation, ribosomal structure and biogenesis	Molecular Function: nucleotide binding (GO:0000166);; Molecular Function: nucleic acid binding (GO:0003676);; Cellular Component: viral nucleocapsid (GO:0019013);; Cellular Component: intracellular ribonucleoprotein complex (GO:0030529);;	K14411|1.28973e-34|obr:102718569|K14411 RNA-binding protein Musashi | (RefSeq) heterogeneous nuclear ribonucleoprotein 1	[A]	RNA processing and modification	RNA recognition motif. (a.k.a. RRM, RBD, or RNP domain);; RNA recognition motif	Heterogeneous nuclear ribonucleoprotein 1 OS=Arabidopsis thaliana OX=3702 GN=RNP1 PE=1 SV=1	S	Function unknown	PREDICTED: heterogeneous nuclear ribonucleoprotein 1 [Oryza brachyantha]
c41407.graph_c0	--	--	Molecular Function: DNA binding (GO:0003677);; Molecular Function: RNA binding (GO:0003723);; Molecular Function: RNA-directed DNA polymerase activity (GO:0003964);; Molecular Function: aspartic-type endopeptidase activity (GO:0004190);; Biological Process: RNA-dependent DNA biosynthetic process (GO:0006278);; Biological Process: DNA recombination (GO:0006310);; Biological Process: proteolysis (G…	--	[R]	General function prediction only	--	Uncharacterized mitochondrial protein AtMg00860 OS=Arabidopsis thaliana OX=3702 GN=AtMg00860 PE=4 SV=1	L	Replication, recombination and repair	Os07g0510800 [Oryza sativa Japonica Group]
c57149.graph_c0	[HC]	Coenzyme transport and metabolism ;; Energy production and conversion	Cellular Component: mitochondrion (GO:0005739);;	--	[R]	General function prediction only	PPR repeat;; PPR repeat family;; PPR repeat;; Pentatricopeptide repeat domain;; Pentacotripeptide-repeat region of PRORP;; Tetratricopeptide repeat;; Tetratricopeptide repeat;; FAD binding domain;; FAD binding domain	Pentatricopeptide repeat-containing protein At1g31430 OS=Arabidopsis thaliana OX=3702 GN=PCMP-E55 PE=2 SV=1	S	Function unknown	PREDICTED: pentatricopeptide repeat-containing protein At1g31430-like [Brachypodium distachyon]
c64934.graph_c0	--	--	--	--	[T]	Signal transduction mechanisms	NB-ARC domain	Putative disease resistance RPP13-like protein 3 OS=Arabidopsis thaliana OX=3702 GN=RPP13L3 PE=3 SV=1	S	Function unknown	probable disease resistance protein RXW24L [Setaria italica]
c68665.graph_c0	--	--	Molecular Function: DNA binding (GO:0003677);; Molecular Function: RNA binding (GO:0003723);; Molecular Function: RNA-directed DNA polymerase activity (GO:0003964);; Molecular Function: aspartic-type endopeptidase activity (GO:0004190);; Biological Process: RNA-dependent DNA biosynthetic process (GO:0006278);; Biological Process: DNA recombination (GO:0006310);; Biological Process: proteolysis (G…	--	[R]	General function prediction only	Reverse transcriptase (RNA-dependent DNA polymerase);; Zinc knuckle	RNA-directed DNA polymerase homolog OS=Oenothera berteroana OX=3950 PE=4 SV=1	L	Replication, recombination and repair	Putative retroelement [Oryza sativa Japonica Group]
c45294.graph_c0	--	--	Molecular Function: binding (GO:0005488);;	--	[R]	General function prediction only	--	Retrovirus-related Pol polyprotein from transposon TNT 1-94 OS=Nicotiana tabacum OX=4097 PE=2 SV=1	S	Function unknown	hypothetical protein VITISV_007813 [Vitis vinifera]
c40685.graph_c0	[Z]	Cytoskeleton	Molecular Function: ATP binding (GO:0005524);; Cellular Component: nucleolus (GO:0005730);; Cellular Component: mitochondrion (GO:0005739);;	K16616|0|osa:4337330|K16616 actin-related protein 8, plant | (RefSeq) actin-6; actin-related protein 8	[Z]	Cytoskeleton	Actin;; F-box-like;; F-box domain	Actin-related protein 8 OS=Oryza sativa subsp. japonica OX=39947 GN=ARP8 PE=2 SV=1	Z	Cytoskeleton	actin-6 [Oryza barthii]
c58437.graph_c0	--	--	Molecular Function: transcription factor activity, sequence-specific DNA binding (GO:0003700);; Biological Process: regulation of transcription, DNA-templated (GO:0006355);; Molecular Function: sequence-specific DNA binding (GO:0043565);;	K14431|1.26968e-98|osa:4351527|K14431 transcription factor TGA | (RefSeq) transcription factor TGA6	--	--	Seed dormancy control	Transcription factor TGAL11 OS=Oryza sativa subsp. japonica OX=39947 GN=TGAL11 PE=1 SV=1	K	Transcription	predicted protein [Hordeum vulgare subsp. vulgare]
c19095.graph_c0	--	--	Molecular Function: hydrolase activity (GO:0016787);; Cellular Component: intracellular part (GO:0044424);;	K02725|4.56849e-08|bdi:100843181|K02725 20S proteasome subunit alpha 6 [EC:3.4.25.1] | (RefSeq) proteasome subunit alpha type-1	[O]	Posttranslational modification, protein turnover, chaperones	--	Proteasome subunit alpha type-1-A OS=Arabidopsis thaliana OX=3702 GN=PAF1 PE=1 SV=3	O	Posttranslational modification, protein turnover, chaperones	PREDICTED: proteasome subunit alpha type-1 [Brachypodium distachyon]
c45262.graph_c1	--	--	--	--	[K]	Transcription	--	Trihelix transcription factor GTL1 OS=Arabidopsis thaliana OX=3702 GN=GTL1 PE=1 SV=2	K	Transcription	PREDICTED: trihelix transcription factor GT-2-like [Oryza brachyantha]
c64439.graph_c0	--	--	Biological Process: transport (GO:0006810);; Cellular Component: integral component of membrane (GO:0016021);;	K15119|1.06791e-88|bdi:100833056|K15119 solute carrier family 25, member 39/40 | (RefSeq) mitochondrial carrier protein MTM1-like	[C]	Energy production and conversion	Mitochondrial carrier protein;; Mitochondrial carrier protein;; Mitochondrial carrier protein	Mitochondrial carrier protein MTM1 OS=Arabidopsis thaliana OX=3702 GN=MTM1 PE=2 SV=1	S	Function unknown	hypothetical protein OsI_00963 [Oryza sativa Indica Group]
c51842.graph_c2	--	--	--	--	--	--	--	--	--	--	putative retrotransposon protein [Phyllostachys edulis]
c84361.graph_c0	--	--	--	--	[A]	RNA processing and modification	NOPS (NUC059) domain	--	K	Transcription	--
c64669.graph_c0	--	;;	Molecular Function: protein serine/threonine kinase activity (GO:0004674);; Molecular Function: ATP binding (GO:0005524);; Biological Process: protein phosphorylation (GO:0006468);; Cellular Component: plastid (GO:0009536);; Cellular Component: integral component of membrane (GO:0016021);;	--	[T]	Signal transduction mechanisms	Protein tyrosine kinase;; Protein kinase domain	Proline-rich receptor-like protein kinase PERK8 OS=Arabidopsis thaliana OX=3702 GN=PERK8 PE=1 SV=1	T	Signal transduction mechanisms	proline-rich receptor-like protein kinase PERK9 [Sorghum bicolor]
c67171.graph_c0	--	;;	Molecular Function: protein kinase activity (GO:0004672);; Molecular Function: ATP binding (GO:0005524);; Biological Process: protein phosphorylation (GO:0006468);; Cellular Component: plastid (GO:0009536);;	--	[T]	Signal transduction mechanisms	Protein tyrosine kinase;; Protein kinase domain;; PB1 domain	Serine/threonine-protein kinase STY8 OS=Arabidopsis thaliana OX=3702 GN=STY8 PE=1 SV=2	T	Signal transduction mechanisms	PREDICTED: uncharacterized protein LOC102716571 [Oryza brachyantha]
c59598.graph_c1	--	--	Biological Process: spindle assembly (GO:0051225);; Cellular Component: HAUS complex (GO:0070652);;	K16586|1.47359e-79|sita:101783164|K16586 HAUS augmin-like complex subunit 3 | (RefSeq) AUGMIN subunit 3-like	--	--	HAUS augmin-like complex subunit 3	AUGMIN subunit 3 OS=Arabidopsis thaliana OX=3702 GN=AUG3 PE=1 SV=1	S	Function unknown	AUGMIN subunit 3 isoform X1 [Setaria italica]
c60615.graph_c0	--	--	Biological Process: transport (GO:0006810);; Cellular Component: plastid (GO:0009536);; Cellular Component: membrane (GO:0016020);; Molecular Function: transferase activity, transferring phosphorus-containing groups (GO:0016772);; Biological Process: primary metabolic process (GO:0044238);; Biological Process: cellular macromolecule metabolic process (GO:0044260);;	--	[R]	General function prediction only	zinc-binding in reverse transcriptase;; Reverse transcriptase (RNA-dependent DNA polymerase)	--	S	Function unknown	putative reverse transcriptase [Sorghum bicolor]
c62307.graph_c0	--	--	Biological Process: intracellular protein transport (GO:0006886);; Biological Process: vesicle-mediated transport (GO:0016192);; Cellular Component: clathrin adaptor complex (GO:0030131);;	K19023|0|osa:4352391|K19023 AP-5 complex subunit mu-1 | (RefSeq) AP-5 complex subunit mu	[U]	Intracellular trafficking, secretion, and vesicular transport	Adaptor complexes medium subunit family	AP-5 complex subunit mu OS=Arabidopsis thaliana OX=3702 GN=AP5M PE=2 SV=1	U	Intracellular trafficking, secretion, and vesicular transport	hypothetical protein OsI_38560 [Oryza sativa Indica Group]
c58852.graph_c0	--	--	Cellular Component: extracellular region (GO:0005576);; Cellular Component: cell wall (GO:0005618);; Biological Process: plant-type cell wall organization (GO:0009664);; Cellular Component: membrane (GO:0016020);;	--	--	--	--	Expansin-A16 OS=Oryza sativa subsp. japonica OX=39947 GN=EXPA16 PE=2 SV=1	G	Carbohydrate transport and metabolism	PREDICTED: expansin-A16 [Brachypodium distachyon]
c63948.graph_c2	--	--	Cellular Component: membrane (GO:0016020);;	--	--	--	--	--	S	Function unknown	unknown protein [Oryza sativa Japonica Group]
c66194.graph_c4	--	--	Molecular Function: binding (GO:0005488);; Biological Process: vacuolar transport (GO:0007034);; Cellular Component: endomembrane system (GO:0012505);; Cellular Component: membrane part (GO:0044425);; Cellular Component: cytoplasmic part (GO:0044444);; Biological Process: intracellular transport (GO:0046907);;	K16547|2.06761e-14|osa:4346565|K16547 protein NEDD1 | (RefSeq) protein NEDD1	--	--	--	--	S	Function unknown	Protein NEDD1 [Triticum urartu]
c37221.graph_c0	--	--	Molecular Function: DNA binding (GO:0003677);; Cellular Component: nucleus (GO:0005634);;	--	[O]	Posttranslational modification, protein turnover, chaperones	Myb-like DNA-binding domain	Protein RADIALIS-like 3 OS=Arabidopsis thaliana OX=3702 GN=RL3 PE=2 SV=1	K	Transcription	PREDICTED: protein RADIALIS-like 3 [Brachypodium distachyon]
c61494.graph_c0	--	--	Biological Process: amino acid transmembrane transport (GO:0003333);; Molecular Function: amine transmembrane transporter activity (GO:0005275);; Cellular Component: plasma membrane (GO:0005886);; Molecular Function: amino acid transmembrane transporter activity (GO:0015171);; Cellular Component: integral component of membrane (GO:0016021);;	--	[E]	Amino acid transport and metabolism	Transmembrane amino acid transporter protein	Probable GABA transporter 2 OS=Arabidopsis thaliana OX=3702 GN=At5g41800 PE=1 SV=1	E	Amino acid transport and metabolism	predicted protein [Hordeum vulgare subsp. vulgare]
c56047.graph_c0	--	--	--	--	--	--	--	--	S	Function unknown	hypothetical protein TRIUR3_03384 [Triticum urartu]
c74043.graph_c0	--	--	Cellular Component: membrane (GO:0016020);; Molecular Function: transferase activity (GO:0016740);;	--	--	--	--	--	S	Function unknown	PREDICTED: uncharacterized protein LOC107279689 [Oryza sativa Japonica Group]
c52965.graph_c0	--	--	Cellular Component: integral component of membrane (GO:0016021);;	--	--	--	--	--	S	Function unknown	PREDICTED: uncharacterized protein LOC4328331 isoform X2 [Oryza sativa Japonica Group]
c53057.graph_c0	--	--	--	K02178|4.84539e-108|osa:4328593|K02178 checkpoint serine/threonine-protein kinase [EC:2.7.11.1] | (RefSeq) mitotic spindle checkpoint protein BUBR1	[D]	Cell cycle control, cell division, chromosome partitioning	--	Mitotic spindle checkpoint protein BUBR1 OS=Arabidopsis thaliana OX=3702 GN=BUBR1 PE=1 SV=2	S	Function unknown	hypothetical protein OsI_06209 [Oryza sativa Indica Group]
c56105.graph_c2	--	--	Molecular Function: DNA binding (GO:0003677);; Molecular Function: RNA binding (GO:0003723);; Molecular Function: RNA-directed DNA polymerase activity (GO:0003964);; Biological Process: RNA-dependent DNA biosynthetic process (GO:0006278);; Biological Process: DNA recombination (GO:0006310);; Molecular Function: zinc ion binding (GO:0008270);; Biological Process: DNA integration (GO:0015074);;	--	[R]	General function prediction only	Integrase core domain	--	L	Replication, recombination and repair	gag-pol polyprotein, partial [Oryza sativa Indica Group]
c69518.graph_c0	--	--	Molecular Function: hydrolase activity, hydrolyzing O-glycosyl compounds (GO:0004553);; Biological Process: carbohydrate metabolic process (GO:0005975);;	--	--	--	--	--	G	Carbohydrate transport and metabolism	PREDICTED: uncharacterized protein LOC100845861 [Brachypodium distachyon]
c54375.graph_c0	--	--	Molecular Function: GTPase activity (GO:0003924);; Molecular Function: GTP binding (GO:0005525);;	K01528|4.52039e-120|sita:101765864|K01528 dynamin GTPase [EC:3.6.5.5] | (RefSeq) dynamin-2A-like	[UR]	--	Dynamin central region	Dynamin-2A OS=Arabidopsis thaliana OX=3702 GN=DRP2A PE=1 SV=2	S	Function unknown	Dynamin-2A [Zea mays]
c51266.graph_c0	--	--	Molecular Function: transferase activity, transferring acyl groups other than amino-acyl groups (GO:0016747);;	--	--	--	Transferase family	Omega-hydroxypalmitate O-feruloyl transferase OS=Arabidopsis thaliana OX=3702 GN=HHT1 PE=1 SV=1	S	Function unknown	PREDICTED: shikimate O-hydroxycinnamoyltransferase-like [Oryza brachyantha]
c61236.graph_c0	[IQR]	Lipid transport and metabolism ;; Secondary metabolites biosynthesis, transport and catabolism ;; General function prediction only	Cellular Component: integral component of membrane (GO:0016021);;	--	[Q]	Secondary metabolites biosynthesis, transport and catabolism	Protein of unknown function (DUF1218);; short chain dehydrogenase;; Enoyl-(Acyl carrier protein) reductase	Short-chain dehydrogenase TIC 32, chloroplastic OS=Pisum sativum OX=3888 GN=TIC32 PE=1 SV=1	S	Function unknown	uncharacterized protein LOC101768279 [Setaria italica]
c60476.graph_c0	[J]	Translation, ribosomal structure and biogenesis	Biological Process: wobble position cytosine ribose methylation (GO:0002131);; Biological Process: wobble position uridine ribose methylation (GO:0002132);; Molecular Function: RNA binding (GO:0003723);; Cellular Component: mitochondrion (GO:0005739);; Molecular Function: RNA methyltransferase activity (GO:0008173);;	K03216|2.43453e-48|osa:4345983|K03216 tRNA (cytidine/uridine-2'-O-)-methyltransferase [EC:2.1.1.207] | (RefSeq) putative tRNA (cytidine(34)-2'-O)-methyltransferase	--	--	--	--	J	Translation, ribosomal structure and biogenesis	rRNA methylase-like [Oryza sativa Japonica Group]
c71590.graph_c0	--	--	--	--	--	--	--	--	S	Function unknown	hypothetical protein BAE44_0025144, partial [Dichanthelium oligosanthes]
c57962.graph_c1	[V]	Defense mechanisms	Molecular Function: ATP binding (GO:0005524);; Cellular Component: integral component of membrane (GO:0016021);; Molecular Function: ATPase activity, coupled to transmembrane movement of substances (GO:0042626);; Biological Process: transmembrane transport (GO:0055085);;	K05658|8.92544e-90|bdi:100829597|K05658 ATP-binding cassette, subfamily B (MDR/TAP), member 1 [EC:3.6.3.44] | (RefSeq) ABC transporter B family member 4-like	[Q]	Secondary metabolites biosynthesis, transport and catabolism	ABC transporter;; ABC transporter transmembrane region	ABC transporter B family member 4 OS=Arabidopsis thaliana OX=3702 GN=ABCB4 PE=1 SV=1	V	Defense mechanisms	hypothetical protein BRADI_2g47360v3 [Brachypodium distachyon]
c73031.graph_c0	--	--	Molecular Function: DNA binding (GO:0003677);; Molecular Function: chromatin binding (GO:0003682);; Molecular Function: RNA binding (GO:0003723);; Molecular Function: RNA-directed DNA polymerase activity (GO:0003964);; Molecular Function: aspartic-type endopeptidase activity (GO:0004190);; Biological Process: RNA-dependent DNA biosynthetic process (GO:0006278);; Biological Process: DNA recombinat…	--	[R]	General function prediction only	--	--	L	Replication, recombination and repair	OSJNBa0053B21.10 [Oryza sativa Japonica Group]
c51816.graph_c0	--	--	Molecular Function: protein serine/threonine kinase activity (GO:0004674);; Molecular Function: protein binding (GO:0005515);; Molecular Function: ATP binding (GO:0005524);; Cellular Component: nucleus (GO:0005634);; Cellular Component: cytoplasm (GO:0005737);; Biological Process: endocytosis (GO:0006897);; Biological Process: regulation of cell shape (GO:0008360);; Biological Process: Wnt signal…	--	--	--	--	Casein kinase 1-like protein HD16 OS=Oryza sativa subsp. japonica OX=39947 GN=HD16 PE=1 SV=1	T	Signal transduction mechanisms	protein kinase family protein, partial [Oryza sativa Indica Group]
c40686.graph_c0	--	--	Cellular Component: plastid (GO:0009536);; Cellular Component: integral component of membrane (GO:0016021);;	--	--	--	--	--	S	Function unknown	uncharacterized protein LOC110431807 [Sorghum bicolor]
c66385.graph_c0	--	--	Molecular Function: nucleic acid binding (GO:0003676);; Cellular Component: plastid (GO:0009536);;	K12897|2.09839e-18|gmx:100527350|K12897 transformer-2 protein | (RefSeq) uncharacterized LOC100527350	[K]	Transcription	--	Serine/arginine-rich splicing factor SR45a OS=Arabidopsis thaliana OX=3702 GN=SR45A PE=1 SV=1	K	Transcription	uncharacterized protein LOC100527350 [Glycine max]
c54562.graph_c0	--	--	Cellular Component: mitochondrion (GO:0005739);;	--	[R]	General function prediction only	PPR repeat;; PPR repeat family;; Pentatricopeptide repeat domain;; PPR repeat;; Pentacotripeptide-repeat region of PRORP	Pentatricopeptide repeat-containing protein At5g66631 OS=Arabidopsis thaliana OX=3702 GN=At5g66631 PE=2 SV=1	S	Function unknown	PREDICTED: pentatricopeptide repeat-containing protein At5g66631, partial [Oryza brachyantha]
c55940.graph_c0	--	--	Cellular Component: plasma membrane (GO:0005886);; Cellular Component: integral component of membrane (GO:0016021);;	--	--	--	Domain of unknown function (DUF588);; Domain of unknown function (DUF588)	CASP-like protein 2D1 OS=Sorghum bicolor OX=4558 GN=Sb04g007720 PE=2 SV=1	S	Function unknown	predicted protein [Hordeum vulgare subsp. vulgare]
c36285.graph_c0	--	--	Molecular Function: RNA polymerase II regulatory region sequence-specific DNA binding (GO:0000977);; Molecular Function: transcription factor activity, sequence-specific DNA binding (GO:0003700);; Cellular Component: nucleus (GO:0005634);; Biological Process: regulation of transcription from RNA polymerase II promoter (GO:0006357);; Biological Process: post-embryonic development (GO:0009791);; Mo…	--	--	--	--	Zinc finger BED domain-containing protein RICESLEEPER 3 OS=Oryza sativa subsp. japonica OX=39947 GN=Os05g0583200 PE=2 SV=1	S	Function unknown	PREDICTED: zinc finger BED domain-containing protein RICESLEEPER 2-like [Oryza brachyantha]
c63452.graph_c0	--	--	Biological Process: regulation of transcription, DNA-templated (GO:0006355);; Molecular Function: zinc ion binding (GO:0008270);;	--	--	--	MULE transposase domain;; FAR1 DNA-binding domain;; SWIM zinc finger	Protein FAR1-RELATED SEQUENCE 5 OS=Arabidopsis thaliana OX=3702 GN=FRS5 PE=1 SV=1	--	--	hypothetical protein OsI_24421 [Oryza sativa Indica Group]
c66052.graph_c0	--	--	Cellular Component: integral component of membrane (GO:0016021);;	--	--	--	F-box domain	SKP1-interacting partner 15 OS=Arabidopsis thaliana OX=3702 GN=SKIP15 PE=1 SV=1	S	Function unknown	H0701F11.1 [Oryza sativa]
c21972.graph_c0	--	--	Cellular Component: mitochondrion (GO:0005739);; Cellular Component: integral component of membrane (GO:0016021);; Molecular Function: glycoprotein 2-beta-D-xylosyltransferase activity (GO:0050513);;	K03714|4.60029e-32|sbi:SORBI_07g028020|K03714 glycoprotein 2-beta-D-xylosyltransferase [EC:2.4.2.38] | (RefSeq) SORBIDRAFT_07g028020, Sb07g028020; hypothetical protein	[S]	Function unknown	--	Beta-(1,2)-xylosyltransferase OS=Arabidopsis thaliana OX=3702 GN=XYLT PE=1 SV=1	S	Function unknown	predicted protein [Hordeum vulgare subsp. vulgare]
c54161.graph_c1	--	--	Molecular Function: DNA binding (GO:0003677);;	--	--	--	--	--	S	Function unknown	AT-hook motif nuclear-localized protein 10 [Dichanthelium oligosanthes]
c49592.graph_c0	--	--	--	--	--	--	QLQ	--	--	--	--
c42470.graph_c0	--	--	--	--	--	--	Senescence regulator	--	S	Function unknown	uncharacterized protein LOC109737965 [Aegilops tauschii subsp. tauschii]
c51391.graph_c1	[Q]	Secondary metabolites biosynthesis, transport and catabolism	Molecular Function: metal ion binding (GO:0046872);; Molecular Function: dioxygenase activity (GO:0051213);; Biological Process: oxidation-reduction process (GO:0055114);;	--	[QR]	--	non-haem dioxygenase in morphine synthesis N-terminal;; 2OG-Fe(II) oxygenase superfamily	Protein SRG1 OS=Arabidopsis thaliana OX=3702 GN=SRG1 PE=2 SV=1	S	Function unknown	hypothetical protein PAHAL_C03982 [Panicum hallii]
c49887.graph_c0	--	--	Molecular Function: nucleotide binding (GO:0000166);; Molecular Function: calmodulin-dependent protein kinase activity (GO:0004683);; Molecular Function: calmodulin binding (GO:0005516);; Cellular Component: nucleus (GO:0005634);; Cellular Component: cytoplasm (GO:0005737);; Cellular Component: plasma membrane (GO:0005886);; Biological Process: abscisic acid-activated signaling pathway (GO:000973…	K13412|6.62793e-26|zma:542224|K13412 calcium-dependent protein kinase [EC:2.7.11.1] | (RefSeq) CDPK1, GRMZM2G314396, ZmCDPK1; calcium dependent protein kinase	[T]	Signal transduction mechanisms	--	Calcium-dependent protein kinase 13 OS=Oryza sativa subsp. japonica OX=39947 GN=CPK13 PE=2 SV=1	T	Signal transduction mechanisms	calcium dependent protein kinase5 [Zea mays]
c87269.graph_c0	--	--	Molecular Function: binding (GO:0005488);; Cellular Component: membrane (GO:0016020);;	--	--	--	--	--	L	Replication, recombination and repair	retrotransposon protein, putative, Ty1-copia subclass [Oryza sativa Japonica Group]
c66034.graph_c0	--	--	--	--	--	--	--	--	S	Function unknown	hypothetical protein BAE44_0007243 [Dichanthelium oligosanthes]
c78754.graph_c0	--	--	Molecular Function: catalytic activity (GO:0003824);; Biological Process: transport (GO:0006810);; Biological Process: macromolecule metabolic process (GO:0043170);; Biological Process: primary metabolic process (GO:0044238);;	--	--	--	--	--	L	Replication, recombination and repair	PH01B031C15.22 [Phyllostachys edulis]
c49345.graph_c0	--	--	--	--	--	--	--	--	S	Function unknown	PREDICTED: uncharacterized protein LOC107277845 [Oryza sativa Japonica Group]
c62915.graph_c0	--	--	Cellular Component: plastid (GO:0009536);;	--	[R]	General function prediction only	PPR repeat family;; PPR repeat;; PPR repeat;; Pentatricopeptide repeat domain;; Pentacotripeptide-repeat region of PRORP	Pentatricopeptide repeat-containing protein At4g21300 OS=Arabidopsis thaliana OX=3702 GN=PCMP-E36 PE=3 SV=1	S	Function unknown	Os02g0735800, partial [Oryza sativa Japonica Group]
c73982.graph_c0	--	--	--	--	--	--	Retrotransposon gag protein	--	L	Replication, recombination and repair	uncharacterized protein LOC109770481 [Aegilops tauschii subsp. tauschii]
c40780.graph_c1	--	--	Cellular Component: integral component of membrane (GO:0016021);; Molecular Function: hydrolase activity, acting on ester bonds (GO:0016788);;	--	--	--	--	GDSL esterase/lipase At5g45910 OS=Arabidopsis thaliana OX=3702 GN=At5g45910 PE=2 SV=1	S	Function unknown	PREDICTED: GDSL esterase/lipase At5g45910 [Oryza sativa Japonica Group]
c57838.graph_c0	--	--	--	--	--	--	--	Disease resistance protein RGA2 OS=Solanum bulbocastanum OX=147425 GN=RGA2 PE=1 SV=1	S	Function unknown	hypothetical protein BRADI_4g12735v3 [Brachypodium distachyon]
c67486.graph_c0	--	;;	Molecular Function: protein kinase activity (GO:0004672);; Molecular Function: ATP binding (GO:0005524);; Cellular Component: mitochondrion (GO:0005739);; Cellular Component: plasma membrane (GO:0005886);; Biological Process: protein phosphorylation (GO:0006468);; Cellular Component: integral component of membrane (GO:0016021);;	--	--	--	Protein kinase domain;; Protein tyrosine kinase;; Leucine rich repeat;; Leucine rich repeat N-terminal domain	Leucine-rich repeat receptor-like protein kinase PXC1 OS=Arabidopsis thaliana OX=3702 GN=PXC1 PE=1 SV=1	T	Signal transduction mechanisms	hypothetical_protein [Oryza brachyantha]
c50961.graph_c0	--	--	Molecular Function: zinc ion binding (GO:0008270);; Cellular Component: plastid (GO:0009536);; Cellular Component: integral component of membrane (GO:0016021);;	--	--	--	--	--	S	Function unknown	predicted protein, partial [Hordeum vulgare subsp. vulgare]
c64424.graph_c2	[DZ]	Cell cycle control, cell division, chromosome partitioning ;; Cytoskeleton	--	--	[S]	Function unknown	Regulator of chromosome condensation (RCC1) repeat;; Regulator of chromosome condensation (RCC1) repeat;; Regulator of chromosome condensation (RCC1) repeat	Ultraviolet-B receptor UVR8 OS=Arabidopsis thaliana OX=3702 GN=UVR8 PE=1 SV=1	DZ	--	hypothetical protein SORBI_3002G128200 [Sorghum bicolor]
c66340.graph_c1	[IR]	Lipid transport and metabolism ;; General function prediction only	Molecular Function: hydrolase activity, acting on ester bonds (GO:0016788);;	--	--	--	GDSL-like Lipase/Acylhydrolase	Sinapine esterase OS=Brassica napus OX=3708 PE=1 SV=1	S	Function unknown	putative esterase [Oryza australiensis]
c54213.graph_c0	--	--	Molecular Function: methyltransferase activity (GO:0008168);; Biological Process: methylation (GO:0032259);;	--	[R]	General function prediction only	PPR repeat family;; PPR repeat;; PPR repeat;; Pentatricopeptide repeat domain	Pentatricopeptide repeat-containing protein At3g04750, mitochondrial OS=Arabidopsis thaliana OX=3702 GN=PCMP-E81 PE=2 SV=1	S	Function unknown	PREDICTED: pentatricopeptide repeat-containing protein At3g04750, mitochondrial isoform X1 [Brachypodium distachyon]
c11388.graph_c0	--	--	--	--	--	--	--	--	S	Function unknown	uncharacterized protein LOC8067413 [Sorghum bicolor]
c50830.graph_c0	[R]	General function prediction only	--	--	--	--	Aldo/keto reductase family	--	C	Energy production and conversion	NAD(P)-linked oxidoreductase superfamily protein [Zea mays]
c53923.graph_c0	[P]	Inorganic ion transport and metabolism	Cellular Component: integral component of membrane (GO:0016021);; Biological Process: metal ion transport (GO:0030001);; Molecular Function: metal ion transmembrane transporter activity (GO:0046873);; Biological Process: cation transmembrane transport (GO:0098655);;	--	--	--	CorA-like Mg2+ transporter protein	--	S	Function unknown	uncharacterized protein LOC109753095 [Aegilops tauschii subsp. tauschii]
c35859.graph_c0	--	--	Cellular Component: plastid (GO:0009536);;	K12616|4.72219e-25|bdi:100821480|K12616 enhancer of mRNA-decapping protein 4 | (RefSeq) enhancer of mRNA-decapping protein 4-like	--	--	--	--	S	Function unknown	hypothetical protein BRADI_1g43097v3 [Brachypodium distachyon]
c65842.graph_c0	[F]	Nucleotide transport and metabolism	Cellular Component: cytosol (GO:0005829);; Biological Process: purine nucleoside catabolic process (GO:0006152);; Molecular Function: purine nucleosidase activity (GO:0008477);;	--	[F]	Nucleotide transport and metabolism	Inosine-uridine preferring nucleoside hydrolase;; Inosine-uridine preferring nucleoside hydrolase	Uncharacterized protein At4g15545 OS=Arabidopsis thaliana OX=3702 GN=At4g15545 PE=1 SV=1	F	Nucleotide transport and metabolism	PREDICTED: uncharacterized protein LOC4338756 isoform X3 [Oryza sativa Japonica Group]
c51799.graph_c0	--	--	Cellular Component: integral component of membrane (GO:0016021);;	--	--	--	Putative AtpZ or ATP-synthase-associated	--	S	Function unknown	hypothetical protein BAE44_0001364 [Dichanthelium oligosanthes]
c68527.graph_c0	--	--	--	K15199|0|osa:4330065|K15199 general transcription factor 3C polypeptide 1 | (RefSeq) OJ1643_A10.15-1; uncharacterized LOC4330065	--	--	B-block binding subunit of TFIIIC	--	S	Function unknown	PREDICTED: uncharacterized protein LOC4330065 isoform X1 [Oryza sativa Japonica Group]
c66493.graph_c0	--	--	Molecular Function: zinc ion binding (GO:0008270);;	--	[O]	Posttranslational modification, protein turnover, chaperones	--	E3 ubiquitin-protein ligase AIRP2 OS=Arabidopsis thaliana OX=3702 GN=AIRP2 PE=1 SV=1	S	Function unknown	PREDICTED: uncharacterized protein LOC100824973 [Brachypodium distachyon]
c32358.graph_c0	--	--	--	--	[J]	Translation, ribosomal structure and biogenesis	Ribosomal protein S11	Cyanelle 30S ribosomal protein S11 OS=Cyanophora paradoxa OX=2762 GN=rps11 PE=3 SV=1	J	Translation, ribosomal structure and biogenesis	--
c36483.graph_c0	--	--	--	--	[BK]	--	Divergent CRAL/TRIO domain	--	S	Function unknown	protein GDAP2 homolog [Aegilops tauschii subsp. tauschii]
c37986.graph_c0	--	--	Molecular Function: voltage-gated potassium channel activity (GO:0005249);; Cellular Component: integral component of plasma membrane (GO:0005887);; Biological Process: regulation of membrane potential (GO:0042391);; Biological Process: potassium ion transmembrane transport (GO:0071805);;	K05391|1.96611e-36|sita:101783002|K05391 cyclic nucleotide gated channel, other eukaryote | (RefSeq) putative cyclic nucleotide-gated ion channel 15	[PT]	--	--	Protein CNGC15c OS=Medicago truncatula OX=3880 GN=CNGC15C PE=1 SV=1	U	Intracellular trafficking, secretion, and vesicular transport	Putative cyclic nucleotide-gated ion channel 15 [Zea mays]
c83013.graph_c0	--	--	--	--	--	--	--	--	--	--	Os10g0568300 [Oryza sativa Japonica Group]
c60082.graph_c0	--	--	--	K03872|1.26278e-07|bdi:100835048|K03872 transcription elongation factor B, polypeptide 1 | (RefSeq) transcription elongation factor B polypeptide 1	--	--	--	--	K	Transcription	Transcription elongation factor B polypeptide 1 [Triticum urartu]
c65664.graph_c0	[M]	Cell wall/membrane/envelope biogenesis	Cellular Component: mitochondrion (GO:0005739);; Cellular Component: chloroplast thylakoid membrane (GO:0009535);; Biological Process: chloroplast organization (GO:0009658);; Cellular Component: integral component of membrane (GO:0016021);; Biological Process: protein insertion into membrane (GO:0051205);;	K03217|5.42818e-129|obr:102705243|K03217 YidC/Oxa1 family membrane protein insertase | (RefSeq) ALBINO3-like protein 1, chloroplastic	[OU]	--	60Kd inner membrane protein;; 60Kd inner membrane protein	Inner membrane protein ALBINO3, chloroplastic OS=Arabidopsis thaliana OX=3702 GN=ALB3 PE=1 SV=2	U	Intracellular trafficking, secretion, and vesicular transport	PREDICTED: LOW QUALITY PROTEIN: ALBINO3-like protein 1, chloroplastic, partial [Oryza brachyantha]
c18739.graph_c0	--	--	Molecular Function: transporter activity (GO:0005215);; Biological Process: transport (GO:0006810);; Cellular Component: integral component of membrane (GO:0016021);;	--	[E]	Amino acid transport and metabolism	--	Protein NRT1/ PTR FAMILY 2.13 OS=Arabidopsis thaliana OX=3702 GN=NPF2.13 PE=1 SV=1	E	Amino acid transport and metabolism	predicted protein [Hordeum vulgare subsp. vulgare]
c48639.graph_c0	--	--	Molecular Function: nucleic acid binding (GO:0003676);; Molecular Function: zinc ion binding (GO:0008270);; Molecular Function: beta-glucosidase activity (GO:0008422);; Biological Process: DNA integration (GO:0015074);; Biological Process: glycosyl compound metabolic process (GO:1901657);;	--	--	--	Retrotransposon gag protein	--	--	--	retrotransposon protein, putative, unclassified [Oryza sativa Japonica Group]
c33528.graph_c0	[O]	Posttranslational modification, protein turnover, chaperones	Cellular Component: cell (GO:0005623);; Biological Process: cell redox homeostasis (GO:0045454);; Molecular Function: protein-disulfide reductase activity (GO:0047134);; Biological Process: oxidation-reduction process (GO:0055114);;	K17609|0|bdi:100837204|K17609 nucleoredoxin [EC:1.8.1.8] | (RefSeq) probable nucleoredoxin 1-2	[R]	General function prediction only	Thioredoxin-like;; AhpC/TSA family;; Thioredoxin;; Redoxin;; Thioredoxin-like domain;; C1 domain;; SCO1/SenC;; Thioredoxin-like;; Thioredoxin;; Glutaredoxin	Probable nucleoredoxin 1-1 OS=Oryza sativa subsp. japonica OX=39947 GN=Os03g0405500 PE=2 SV=1	O	Posttranslational modification, protein turnover, chaperones	PREDICTED: probable nucleoredoxin 1-2 [Brachypodium distachyon]
c34316.graph_c0	--	--	Cellular Component: exocyst (GO:0000145);; Biological Process: exocytosis (GO:0006887);;	--	[U]	Intracellular trafficking, secretion, and vesicular transport	Exo70 exocyst complex subunit	Exocyst complex component EXO70A1 OS=Arabidopsis thaliana OX=3702 GN=EXO70A1 PE=1 SV=1	S	Function unknown	exocyst complex component EXO70A1 [Sorghum bicolor]
c61610.graph_c0	--	--	Molecular Function: aspartic-type endopeptidase activity (GO:0004190);; Biological Process: proteolysis (GO:0006508);; Biological Process: protein catabolic process (GO:0030163);;	--	[O]	Posttranslational modification, protein turnover, chaperones	Xylanase inhibitor N-terminal;; Eukaryotic aspartyl protease;; Xylanase inhibitor C-terminal	Aspartic proteinase Asp1 OS=Oryza sativa subsp. japonica OX=39947 GN=ASP1 PE=2 SV=1	O	Posttranslational modification, protein turnover, chaperones	hypothetical protein PAHAL_C00599 [Panicum hallii]
c47374.graph_c0	--	--	Biological Process: response to stress (GO:0006950);; Biological Process: response to abscisic acid (GO:0009737);; Cellular Component: integral component of membrane (GO:0016021);;	K17279|1.49625e-23|sbi:SORBI_05g017940|K17279 receptor expression-enhancing protein 5/6 | (RefSeq) SORBIDRAFT_05g017940, Sb05g017940; hypothetical protein	[U]	Intracellular trafficking, secretion, and vesicular transport	--	HVA22-like protein e OS=Arabidopsis thaliana OX=3702 GN=HVA22E PE=2 SV=1	U	Intracellular trafficking, secretion, and vesicular transport	hypothetical protein OsI_36196 [Oryza sativa Indica Group]
c59921.graph_c0	--	--	Cellular Component: nucleus (GO:0005634);; Biological Process: signal transduction (GO:0007165);; Molecular Function: photoreceptor activity (GO:0009881);; Biological Process: protein ubiquitination (GO:0016567);; Biological Process: protein-chromophore linkage (GO:0018298);; Biological Process: regulation of circadian rhythm (GO:0042752);;	K12115|0|bdi:100832311|K12115 clock-associated PAS protein ZTL | (RefSeq) adagio-like protein 1	--	--	Galactose oxidase, central domain;; Galactose oxidase, central domain;; Kelch motif;; Kelch motif;; Kelch motif;; Kelch motif	Adagio-like protein 1 OS=Oryza sativa subsp. japonica OX=39947 GN=Os06g0694000 PE=2 SV=1	O	Posttranslational modification, protein turnover, chaperones	hypothetical protein BRADI_1g33610v3 [Brachypodium distachyon]
c66455.graph_c3	--	--	Biological Process: transcription, DNA-templated (GO:0006351);;	--	--	--	No apical meristem (NAM) protein	NAC domain-containing protein 43 OS=Arabidopsis thaliana OX=3702 GN=NAC043 PE=2 SV=2	K	Transcription	NAC domain-containing protein 43-like [Aegilops tauschii subsp. tauschii]
c62447.graph_c1	--	--	--	--	--	--	--	--	S	Function unknown	uncharacterized protein LOC101760825 [Setaria italica]
c66095.graph_c0	--	--	Molecular Function: DNA binding (GO:0003677);; Molecular Function: chromatin binding (GO:0003682);; Molecular Function: RNA binding (GO:0003723);; Molecular Function: RNA-directed DNA polymerase activity (GO:0003964);; Molecular Function: aspartic-type endopeptidase activity (GO:0004190);; Biological Process: RNA-dependent DNA biosynthetic process (GO:0006278);; Biological Process: DNA recombinat…	--	[R]	General function prediction only	Reverse transcriptase (RNA-dependent DNA polymerase)	RNA-directed DNA polymerase homolog OS=Oenothera berteroana OX=3950 PE=4 SV=1	L	Replication, recombination and repair	uncharacterized protein LOC109945043 [Zea mays]
c57657.graph_c0	--	--	Cellular Component: plastid (GO:0009536);; Cellular Component: integral component of membrane (GO:0016021);; Molecular Function: heat shock protein binding (GO:0031072);; Molecular Function: unfolded protein binding (GO:0051082);;	--	--	--	--	Protein ORANGE-LIKE, chloroplastic OS=Arabidopsis thaliana OX=3702 GN=ORLIKE PE=1 SV=1	S	Function unknown	hypothetical protein BAE44_0026182 [Dichanthelium oligosanthes]
c63243.graph_c0	--	--	--	--	--	--	BURP domain	BURP domain-containing protein 10 OS=Oryza sativa subsp. japonica OX=39947 GN=BURP10 PE=2 SV=1	S	Function unknown	PREDICTED: BURP domain-containing protein 10 [Oryza sativa Japonica Group]
c64036.graph_c1	--	--	--	--	--	--	--	--	--	--	PH01B001G05.19 [Phyllostachys edulis]
c55011.graph_c1	--	--	--	K19366|0|obr:102721935|K19366 spartin | (RefSeq) uncharacterized LOC102721935	--	--	Senescence-associated protein	Protein EARLY-RESPONSIVE TO DEHYDRATION 7, chloroplastic OS=Arabidopsis thaliana OX=3702 GN=ERD7 PE=1 SV=1	S	Function unknown	PREDICTED: uncharacterized protein LOC102721935 [Oryza brachyantha]
c58028.graph_c1	--	--	Cellular Component: chromosome, centromeric region (GO:0000775);; Cellular Component: nucleosome (GO:0000786);; Molecular Function: DNA binding (GO:0003677);; Cellular Component: nucleus (GO:0005634);; Cellular Component: plastid (GO:0009536);; Molecular Function: protein heterodimerization activity (GO:0046982);; Biological Process: cell division (GO:0051301);; Biological Process: meiotic chromo…	K11253|2.45356e-32|obr:102708156|K11253 histone H3 | (RefSeq) histone H3-5-like	[B]	Chromatin structure and dynamics	Core histone H2A/H2B/H3/H4;; Core histone H2A/H2B/H3/H4	Histone H3-like centromeric protein HTR12 OS=Arabidopsis thaliana OX=3702 GN=HTR12 PE=1 SV=3	B	Chromatin structure and dynamics	PREDICTED: histone H3-5-like [Oryza brachyantha]
c82727.graph_c0	--	--	--	--	--	--	--	--	S	Function unknown	hypothetical protein PAHAL_A03588 [Panicum hallii]
c44007.graph_c1	--	--	--	--	--	--	--	--	O	Posttranslational modification, protein turnover, chaperones	E3 ubiquitin-protein ligase PUB23-like [Aegilops tauschii subsp. tauschii]
c18653.graph_c0	--	--	--	--	--	--	--	--	S	Function unknown	hypothetical protein OsI_14077 [Oryza sativa Indica Group]
c11469.graph_c0	--	--	Molecular Function: transcription factor activity, sequence-specific DNA binding (GO:0003700);; Cellular Component: nucleus (GO:0005634);; Cellular Component: cytoplasm (GO:0005737);; Biological Process: regulation of transcription, DNA-templated (GO:0006355);; Biological Process: asymmetric cell division (GO:0008356);; Molecular Function: sequence-specific DNA binding (GO:0043565);;	K09419|2.56508e-28|mus:103969180|K09419 heat shock transcription factor, other eukaryote | (RefSeq) heat stress transcription factor B-4c-like	[K]	Transcription	HSF-type DNA-binding	Heat stress transcription factor B-4 OS=Arabidopsis thaliana OX=3702 GN=HSFB4 PE=2 SV=1	K	Transcription	PREDICTED: heat stress transcription factor B-4c-like [Musa acuminata subsp. malaccensis]
c67820.graph_c0	--	;;	Molecular Function: protein kinase activity (GO:0004672);; Molecular Function: ATP binding (GO:0005524);; Cellular Component: mitochondrion (GO:0005739);; Biological Process: protein phosphorylation (GO:0006468);;	--	[T]	Signal transduction mechanisms	Protein tyrosine kinase;; Protein kinase domain;; PB1 domain	Serine/threonine-protein kinase EDR1 OS=Arabidopsis thaliana OX=3702 GN=EDR1 PE=1 SV=1	T	Signal transduction mechanisms	uncharacterized protein LOC109764802 [Aegilops tauschii subsp. tauschii]
c42810.graph_c1	--	--	--	--	[R]	General function prediction only	Reverse transcriptase (RNA-dependent DNA polymerase)	--	S	Function unknown	H0215A08.3 [Oryza sativa]
c59269.graph_c0	[R]	General function prediction only	Molecular Function: RNA binding (GO:0003723);; Cellular Component: cytoplasm (GO:0005737);; Cellular Component: mRNA cleavage and polyadenylation specificity factor complex (GO:0005847);; Biological Process: mRNA polyadenylation (GO:0006378);; Biological Process: mRNA cleavage (GO:0006379);; Cellular Component: plasmodesma (GO:0009506);; Biological Process: lipid catabolic process (GO:0016042);; …	K14402|0|bdi:100835825|K14402 cleavage and polyadenylation specificity factor subunit 2 | (RefSeq) cleavage and polyadenylation specificity factor subunit 2	[A]	RNA processing and modification	Metallo-beta-lactamase superfamily domain;; Beta-Casp domain;; Metallo-beta-lactamase superfamily;; Cleavage and polyadenylation factor 2 C-terminal;; Zn-dependent metallo-hydrolase RNA specificity domain	Cleavage and polyadenylation specificity factor subunit 2 OS=Oryza sativa subsp. japonica OX=39947 GN=Os09g0569400 PE=2 SV=1	J	Translation, ribosomal structure and biogenesis	hypothetical protein BRADI_2g00840v3 [Brachypodium distachyon]
c55949.graph_c2	--	--	Cellular Component: exocyst (GO:0000145);; Molecular Function: RNA binding (GO:0003723);; Molecular Function: RNA-directed DNA polymerase activity (GO:0003964);; Cellular Component: mitochondrion (GO:0005739);; Biological Process: RNA-dependent DNA biosynthetic process (GO:0006278);; Biological Process: exocytosis (GO:0006887);; Cellular Component: membrane (GO:0016020);;	--	[R]	General function prediction only	Reverse transcriptase (RNA-dependent DNA polymerase)	--	S	Function unknown	retrotransposon protein, putative, unclassified [Oryza sativa Japonica Group]
c51797.graph_c0	--	--	Cellular Component: ubiquitin ligase complex (GO:0000151);; Biological Process: protein polyubiquitination (GO:0000209);; Cellular Component: cytoplasm (GO:0005737);; Molecular Function: ubiquitin conjugating enzyme binding (GO:0031624);; Biological Process: positive regulation of proteasomal ubiquitin-dependent protein catabolic process (GO:0032436);; Biological Process: protein ubiquitination i…	K11975|4.58748e-107|sita:101785310|K11975 E3 ubiquitin-protein ligase RNF144 [EC:2.3.2.27] | (RefSeq) probable E3 ubiquitin-protein ligase ARI9	[O]	Posttranslational modification, protein turnover, chaperones	IBR domain, a half RING-finger domain	ATP-dependent RNA helicase DEAH12, chloroplastic OS=Arabidopsis thaliana OX=3702 GN=At5g10370 PE=3 SV=1	S	Function unknown	hypothetical protein SETIT_030708mg [Setaria italica]
c82248.graph_c0	--	--	--	--	--	--	--	--	S	Function unknown	F-box/FBD/LRR-repeat protein At1g13570-like [Aegilops tauschii subsp. tauschii]
c86859.graph_c0	--	--	Molecular Function: nucleic acid binding (GO:0003676);; Molecular Function: zinc ion binding (GO:0008270);; Biological Process: DNA integration (GO:0015074);;	--	[R]	General function prediction only	--	Retrovirus-related Pol polyprotein from transposon RE2 OS=Arabidopsis thaliana OX=3702 GN=RE2 PE=4 SV=1	L	Replication, recombination and repair	uncharacterized protein LOC110028051 [Phalaenopsis equestris]
c16874.graph_c0	--	--	Molecular Function: DNA binding (GO:0003677);; Molecular Function: chromatin binding (GO:0003682);; Molecular Function: RNA binding (GO:0003723);; Molecular Function: RNA-directed DNA polymerase activity (GO:0003964);; Molecular Function: aspartic-type endopeptidase activity (GO:0004190);; Molecular Function: L-histidine transmembrane transporter activity (GO:0005290);; Cellular Component: nucleu…	--	[R]	General function prediction only	--	--	L	Replication, recombination and repair	uncharacterized protein LOC110430409 [Sorghum bicolor]
c65834.graph_c0	--	--	--	--	--	--	Plant protein of unknown function (DUF641)	Protein GRAVITROPIC IN THE LIGHT 1 OS=Arabidopsis thaliana OX=3702 GN=GIL1 PE=2 SV=1	S	Function unknown	unnamed protein product [Triticum aestivum]
c51735.graph_c0	--	--	Molecular Function: aminoacyl-tRNA editing activity (GO:0002161);; Biological Process: regulation of translational fidelity (GO:0006450);;	--	--	--	--	--	S	Function unknown	YbaK/aminoacyl-tRNA synthetase-associated domain [Zea mays]
c66506.graph_c0	[G]	Carbohydrate transport and metabolism	Molecular Function: magnesium ion binding (GO:0000287);; Molecular Function: pyruvate kinase activity (GO:0004743);; Biological Process: glycolytic process (GO:0006096);; Cellular Component: chloroplast stroma (GO:0009570);; Molecular Function: kinase activity (GO:0016301);; Molecular Function: potassium ion binding (GO:0030955);;	K00873|0|osa:4349454|K00873 pyruvate kinase [EC:2.7.1.40] | (RefSeq) pyruvate kinase isozyme G, chloroplastic	[G]	Carbohydrate transport and metabolism	Pyruvate kinase, barrel domain;; Pyruvate kinase, alpha/beta domain	Pyruvate kinase isozyme G, chloroplastic OS=Nicotiana tabacum OX=4097 PE=2 SV=1	G	Carbohydrate transport and metabolism	PREDICTED: pyruvate kinase isozyme G, chloroplastic isoform X1 [Oryza sativa Japonica Group]
c62887.graph_c4	[G]	Carbohydrate transport and metabolism	Biological Process: flavonoid biosynthetic process (GO:0009813);; Cellular Component: intracellular membrane-bounded organelle (GO:0043231);; Biological Process: flavonoid glucuronidation (GO:0052696);; Molecular Function: quercetin 3-O-glucosyltransferase activity (GO:0080043);; Molecular Function: quercetin 7-O-glucosyltransferase activity (GO:0080044);;	--	[GC]	--	UDP-glucoronosyl and UDP-glucosyl transferase	UDP-glycosyltransferase 86A1 OS=Arabidopsis thaliana OX=3702 GN=UGT86A1 PE=2 SV=1	S	Function unknown	PREDICTED: UDP-glycosyltransferase 86A1 isoform X1 [Brachypodium distachyon]
c65783.graph_c0	[M]	Cell wall/membrane/envelope biogenesis	Cellular Component: integral component of membrane (GO:0016021);; Molecular Function: transferase activity, transferring glycosyl groups (GO:0016757);;	--	--	--	Glycosyltransferase family 92;; Glycosyl transferase family 2	Glycosyltransferase family 92 protein Os08g0121900 OS=Oryza sativa subsp. japonica OX=39947 GN=Os08g0121900 PE=2 SV=1	M	Cell wall/membrane/envelope biogenesis	PREDICTED: UPF0392 protein Os08g0121900 [Oryza sativa Japonica Group]
c73916.graph_c0	[E]	Amino acid transport and metabolism	Molecular Function: iron ion binding (GO:0005506);; Cellular Component: chloroplast (GO:0009507);; Molecular Function: FMN binding (GO:0010181);; Molecular Function: glutamate synthase (NADH) activity (GO:0016040);; Biological Process: ammonia assimilation cycle (GO:0019676);; Molecular Function: flavin adenine dinucleotide binding (GO:0050660);; Molecular Function: 3 iron, 4 sulfur cluster bindi…	K00264|3.09694e-51|sita:101770266|K00264 glutamate synthase (NADPH/NADH) [EC:1.4.1.13 1.4.1.14] | (RefSeq) glutamate synthase 2 [NADH], chloroplastic-like	[E]	Amino acid transport and metabolism	Glutamine amidotransferases class-II	Glutamate synthase 2 [NADH], chloroplastic OS=Oryza sativa subsp. japonica OX=39947 GN=Os05g0555600 PE=2 SV=2	E	Amino acid transport and metabolism	hypothetical protein PAHAL_C02019 [Panicum hallii]
c58173.graph_c0	[K]	Transcription	Molecular Function: 3'-5'-exoribonuclease activity (GO:0000175);; Cellular Component: exosome (RNase complex) (GO:0000178);; Cellular Component: mitochondrion (GO:0005739);; Biological Process: rRNA processing (GO:0006364);; Biological Process: RNA catabolic process (GO:0006401);; Cellular Component: chloroplast (GO:0009507);; Biological Process: chloroplast organization (GO:0009658);; Biological…	--	[J]	Translation, ribosomal structure and biogenesis	RNB domain;; RNB domain	Ribonuclease II, chloroplastic/mitochondrial OS=Arabidopsis thaliana OX=3702 GN=RNR1 PE=2 SV=1	K	Transcription	hypothetical protein SETIT_000379mg [Setaria italica]
c55830.graph_c0	--	--	Biological Process: fatty acid biosynthetic process (GO:0006633);; Molecular Function: thiolester hydrolase activity (GO:0016790);;	K10781|3.46589e-11|sbi:SORBI_10g002990|K10781 fatty acyl-ACP thioesterase B [EC:3.1.2.14 3.1.2.21] | (RefSeq) SORBIDRAFT_10g002990, Sb10g002990; hypothetical protein	--	--	--	--	I	Lipid transport and metabolism	fatty acyl-ACP thioesterase2 [Zea mays]
c63978.graph_c0	--	--	Biological Process: cell fate specification (GO:0001708);; Cellular Component: Golgi apparatus (GO:0005794);; Biological Process: anthocyanin-containing compound biosynthetic process (GO:0009718);; Biological Process: vesicle-mediated transport (GO:0016192);; Cellular Component: extrinsic component of membrane (GO:0019898);; Biological Process: positive regulation of vacuole organization (GO:0044…	K19513|0|osa:4335414|K19513 protein CLEC16A | (RefSeq) uncharacterized LOC4335414	[S]	Function unknown	Uncharacterised conserved protein	Protein TRANSPARENT TESTA 9 OS=Arabidopsis thaliana OX=3702 GN=TT9 PE=2 SV=1	S	Function unknown	PREDICTED: uncharacterized protein LOC4335414 [Oryza sativa Japonica Group]
c23013.graph_c0	--	--	Molecular Function: nucleic acid binding (GO:0003676);; Molecular Function: aspartic-type endopeptidase activity (GO:0004190);; Cellular Component: mitochondrion (GO:0005739);; Biological Process: proteolysis (GO:0006508);; Biological Process: DNA integration (GO:0015074);;	--	--	--	--	--	L	Replication, recombination and repair	retrotransposon protein, putative, unclassified [Oryza sativa Japonica Group]
c3963.graph_c0	--	--	Biological Process: protein polyubiquitination (GO:0000209);; Molecular Function: zinc ion binding (GO:0008270);; Cellular Component: plastid (GO:0009536);; Biological Process: protein ubiquitination involved in ubiquitin-dependent protein catabolic process (GO:0042787);; Biological Process: proteasome-mediated ubiquitin-dependent protein catabolic process (GO:0043161);; Molecular Function: ubiqu…	--	[O]	Posttranslational modification, protein turnover, chaperones	RING-like zinc finger;; RING-type zinc-finger	Probable E3 ubiquitin-protein ligase RHC2A OS=Arabidopsis thaliana OX=3702 GN=RHC2A PE=2 SV=1	O	Posttranslational modification, protein turnover, chaperones	PREDICTED: E3 ubiquitin-protein ligase synoviolin [Brachypodium distachyon]
c91052.graph_c0	--	--	Molecular Function: hydrolase activity, acting on ester bonds (GO:0016788);;	--	--	--	--	GDSL esterase/lipase At2g23540 OS=Arabidopsis thaliana OX=3702 GN=At2g23540 PE=2 SV=1	S	Function unknown	PREDICTED: GDSL esterase/lipase At2g23540 isoform X2 [Oryza sativa Japonica Group]
c67057.graph_c0	[F]	Nucleotide transport and metabolism	Molecular Function: ATP binding (GO:0005524);; Cellular Component: mitochondrion (GO:0005739);; Cellular Component: integral component of membrane (GO:0016021);; Molecular Function: hydrolase activity (GO:0016787);;	K14641|0|dosa:Os07t0682800-01|K14641 apyrase [EC:3.6.1.5] | (RAP-DB) Os07g0682800; Similar to Apyrase-like protein.	[F]	Nucleotide transport and metabolism	GDA1/CD39 (nucleoside phosphatase) family	Probable apyrase 2 OS=Oryza sativa subsp. japonica OX=39947 GN=APY2 PE=2 SV=1	GO	--	Os07g0682800, partial [Oryza sativa Japonica Group]
c60070.graph_c0	--	--	--	--	[R]	General function prediction only	PPR repeat family;; PPR repeat;; PPR repeat;; Pentatricopeptide repeat domain;; Pentacotripeptide-repeat region of PRORP;; Tetratricopeptide repeat;; Domain of unknown function (DUF4033)	Beta-carotene isomerase D27, chloroplastic OS=Oryza sativa subsp. japonica OX=39947 GN=D27 PE=1 SV=1	S	Function unknown	hypothetical protein BRADI_4g14980v3 [Brachypodium distachyon]
c48950.graph_c0	--	--	Molecular Function: RNA polymerase II transcription factor activity, sequence-specific DNA binding (GO:0000981);; Molecular Function: DNA binding (GO:0003677);; Cellular Component: nucleoplasm (GO:0005654);; Cellular Component: cytoplasm (GO:0005737);; Biological Process: regulation of transcription from RNA polymerase II promoter (GO:0006357);; Cellular Component: integral component of membrane …	--	--	--	--	--	S	Function unknown	hypothetical protein OsJ_33534 [Oryza sativa Japonica Group]
c50784.graph_c0	--	--	Molecular Function: RNA binding (GO:0003723);; Molecular Function: RNA-directed DNA polymerase activity (GO:0003964);; Biological Process: RNA-dependent DNA biosynthetic process (GO:0006278);; Cellular Component: plastid (GO:0009536);; Molecular Function: nickel cation binding (GO:0016151);;	--	--	--	Retrotransposon gag protein;; Retroviral aspartyl protease;; gag-polyprotein putative aspartyl protease;; Aspartyl protease	--	L	Replication, recombination and repair	uncharacterized protein LOC109748435 [Aegilops tauschii subsp. tauschii]
c46291.graph_c0	--	--	--	K03017|4.45168e-10|osa:4343902|K03017 DNA-directed RNA polymerase II subunit RPB9 | (RefSeq) DNA-directed RNA polymerases II, IV and V subunit 9A	[K]	Transcription	--	DNA-directed RNA polymerases II, IV and V subunit 9A OS=Arabidopsis thaliana OX=3702 GN=NRPB9A PE=1 SV=1	K	Transcription	PREDICTED: DNA-directed RNA polymerases II, IV and V subunit 9A isoform X1 [Oryza sativa Japonica Group]
c73743.graph_c0	--	--	Molecular Function: DNA binding (GO:0003677);; Molecular Function: RNA binding (GO:0003723);; Molecular Function: RNA-directed DNA polymerase activity (GO:0003964);; Biological Process: RNA-dependent DNA biosynthetic process (GO:0006278);; Biological Process: DNA recombination (GO:0006310);; Cellular Component: plastid (GO:0009536);; Cellular Component: membrane (GO:0016020);;	--	--	--	--	--	L	Replication, recombination and repair	unknown [Phyllostachys edulis]
c67156.graph_c0	--	--	--	--	[P]	Inorganic ion transport and metabolism	Tesmin/TSO1-like CXC domain, cysteine-rich domain	CRC domain-containing protein TSO1 OS=Arabidopsis thaliana OX=3702 GN=TSO1 PE=1 SV=1	S	Function unknown	PREDICTED: protein tesmin/TSO1-like CXC 2 isoform X1 [Brachypodium distachyon]
c38315.graph_c0	--	--	--	--	--	--	Lateral organ boundaries (LOB) domain	LOB domain-containing protein 36 OS=Arabidopsis thaliana OX=3702 GN=LBD36 PE=2 SV=1	S	Function unknown	LOB domain-containing protein 36 [Dichanthelium oligosanthes]
c46201.graph_c0	--	--	Molecular Function: signal transducer activity (GO:0004871);; Biological Process: defense response (GO:0006952);; Biological Process: signal transduction (GO:0007165);; Cellular Component: plasmodesma (GO:0009506);; Cellular Component: integral component of membrane (GO:0016021);; Cellular Component: anchored component of plasma membrane (GO:0046658);;	--	--	--	--	NDR1/HIN1-like protein 1 OS=Arabidopsis thaliana OX=3702 GN=NHL1 PE=2 SV=1	S	Function unknown	NDR1/HIN1-like protein 1 [Sorghum bicolor]
c78920.graph_c0	--	--	Cellular Component: mitochondrion (GO:0005739);; Cellular Component: membrane (GO:0016020);; Molecular Function: organic cyclic compound binding (GO:0097159);; Molecular Function: heterocyclic compound binding (GO:1901363);;	--	--	--	--	--	L	Replication, recombination and repair	putative retrotransposon protein [Phyllostachys edulis]
c68583.graph_c0	--	--	Molecular Function: RNA binding (GO:0003723);; Molecular Function: RNA-directed DNA polymerase activity (GO:0003964);; Cellular Component: mitochondrion (GO:0005739);; Biological Process: RNA-dependent DNA biosynthetic process (GO:0006278);;	--	[R]	General function prediction only	Reverse transcriptase (RNA-dependent DNA polymerase);; zinc-binding in reverse transcriptase	Putative ribonuclease H protein At1g65750 OS=Arabidopsis thaliana OX=3702 GN=At1g65750 PE=3 SV=1	S	Function unknown	unnamed protein product [Oryza sativa Japonica Group]
c36673.graph_c0	--	--	Molecular Function: ARF guanyl-nucleotide exchange factor activity (GO:0005086);; Cellular Component: trans-Golgi network (GO:0005802);; Biological Process: vesicle-mediated transport (GO:0016192);; Biological Process: regulation of ARF protein signal transduction (GO:0032012);; Biological Process: positive regulation of GTPase activity (GO:0043547);;	K18443|1.81048e-12|bdi:100836075|K18443 golgi-specific brefeldin A-resistance guanine nucleotide exchange factor 1 | (RefSeq) ARF guanine-nucleotide exchange factor GNOM-like	--	--	--	--	S	Function unknown	PREDICTED: ARF guanine-nucleotide exchange factor GNOM-like [Brachypodium distachyon]
c45105.graph_c0	--	--	Cellular Component: cytosol (GO:0005829);; Cellular Component: plasma membrane (GO:0005886);; Cellular Component: plasmodesma (GO:0009506);;	--	[O]	Posttranslational modification, protein turnover, chaperones	CS domain	Uncharacterized protein OsI_027940 OS=Oryza sativa subsp. indica OX=39946 GN=OsI_027940 PE=1 SV=2	S	Function unknown	RecName: Full=Uncharacterized protein OsI_027940
c75917.graph_c0	--	--	Molecular Function: nucleic acid binding (GO:0003676);; Molecular Function: ATP binding (GO:0005524);; Cellular Component: nucleus (GO:0005634);; Molecular Function: ATP-dependent helicase activity (GO:0008026);; Molecular Function: zinc ion binding (GO:0008270);;	K11643|3.80447e-79|bdi:100822021|K11643 chromodomain-helicase-DNA-binding protein 4 [EC:3.6.4.12] | (RefSeq) CHD3-type chromatin-remodeling factor PICKLE-like	[R]	General function prediction only	Chromo (CHRromatin Organisation MOdifier) domain	CHD3-type chromatin-remodeling factor CHR7 OS=Arabidopsis thaliana OX=3702 GN=CHR7 PE=3 SV=1	L	Replication, recombination and repair	chromodomain-helicase-DNA-binding protein 3-like [Aegilops tauschii subsp. tauschii]
c64045.graph_c1	[M]	Cell wall/membrane/envelope biogenesis	--	--	[R]	General function prediction only	Kelch motif;; Kelch motif;; Galactose oxidase, central domain;; Galactose oxidase, central domain;; Kelch motif;; F-box domain;; Kelch motif	F-box/kelch-repeat protein SKIP4 OS=Arabidopsis thaliana OX=3702 GN=SKIP4 PE=1 SV=1	S	Function unknown	F-box/kelch-repeat protein SKIP4-like [Aegilops tauschii subsp. tauschii]
c56161.graph_c0	--	--	--	--	--	--	--	--	S	Function unknown	PREDICTED: pre-mRNA-splicing ATP-dependent RNA helicase prp28-like [Oryza brachyantha]
c92159.graph_c0	--	--	Molecular Function: binding (GO:0005488);;	--	--	--	--	--	L	Replication, recombination and repair	putative retrotransposon protein, partial [Phyllostachys edulis]
c61680.graph_c0	--	--	--	--	--	--	IQ calmodulin-binding motif	Protein IQ-DOMAIN 1 OS=Arabidopsis thaliana OX=3702 GN=IQD1 PE=1 SV=1	Z	Cytoskeleton	hypothetical protein OsI_18263 [Oryza sativa Indica Group]
c49324.graph_c0	--	--	Molecular Function: nucleotide binding (GO:0000166);; Molecular Function: nucleic acid binding (GO:0003676);; Molecular Function: catalytic activity (GO:0003824);; Cellular Component: integral component of membrane (GO:0016021);; Molecular Function: metal ion binding (GO:0046872);;	--	--	--	--	--	L	Replication, recombination and repair	retrotransposon protein, putative, unclassified, expressed [Oryza sativa Japonica Group]
c59032.graph_c1	--	--	Molecular Function: RNA polymerase III activity (GO:0001056);; Molecular Function: methionine adenosyltransferase activity (GO:0004478);; Molecular Function: ATP binding (GO:0005524);; Cellular Component: DNA-directed RNA polymerase III complex (GO:0005666);; Biological Process: transcription initiation from RNA polymerase III promoter (GO:0006384);; Biological Process: S-adenosylmethionine biosy…	K03022|3.36899e-63|bdi:100831013|K03022 DNA-directed RNA polymerase III subunit RPC8 | (RefSeq) DNA-directed RNA polymerase III subunit RPC8-like	[K]	Transcription	RNA polymerase III subunit Rpc25	--	K	Transcription	PREDICTED: DNA-directed RNA polymerase III subunit RPC8-like [Brachypodium distachyon]
c67507.graph_c0	--	--	--	--	--	--	--	--	S	Function unknown	hypothetical protein PAHAL_E04174 [Panicum hallii]
c63319.graph_c1	[T]	Signal transduction mechanisms	Molecular Function: protein kinase activity (GO:0004672);; Molecular Function: ATP binding (GO:0005524);; Biological Process: protein phosphorylation (GO:0006468);;	K13436|3.38901e-144|obr:102709554|K13436 pto-interacting protein 1 [EC:2.7.11.1] | (RefSeq) PTI1-like tyrosine-protein kinase 3	[T]	Signal transduction mechanisms	Protein tyrosine kinase;; Protein kinase domain	PTI1-like tyrosine-protein kinase 3 OS=Arabidopsis thaliana OX=3702 GN=PTI13 PE=1 SV=1	T	Signal transduction mechanisms	PREDICTED: PTI1-like tyrosine-protein kinase 3 [Oryza brachyantha]
c32023.graph_c0	--	--	Molecular Function: DNA binding (GO:0003677);; Molecular Function: chromatin binding (GO:0003682);; Molecular Function: RNA binding (GO:0003723);; Molecular Function: RNA-directed DNA polymerase activity (GO:0003964);; Molecular Function: aspartic-type endopeptidase activity (GO:0004190);; Biological Process: RNA-dependent DNA biosynthetic process (GO:0006278);; Biological Process: DNA recombinat…	--	[R]	General function prediction only	--	--	L	Replication, recombination and repair	uncharacterized protein LOC109940263 [Zea mays]
c81189.graph_c0	--	--	Molecular Function: binding (GO:0005488);;	K10357|2.74021e-11|mtr:MTR_8g464480|K10357 myosin V | (RefSeq) P-loop nucleoside triphosphate hydrolase superfamily protein	[Z]	Cytoskeleton	Myosin head (motor domain)	Myosin-17 OS=Arabidopsis thaliana OX=3702 GN=XI-K PE=1 SV=2	Z	Cytoskeleton	hypothetical protein PLEOSDRAFT_1008060, partial [Pleurotus ostreatus PC15]
c57972.graph_c0	[R]	General function prediction only	--	--	[T]	Signal transduction mechanisms	NB-ARC domain;; AAA domain	Disease resistance protein RPM1 OS=Arabidopsis thaliana OX=3702 GN=RPM1 PE=1 SV=1	S	Function unknown	disease resistance protein RPM1-like isoform X1 [Aegilops tauschii subsp. tauschii]
c42191.graph_c0	--	--	--	--	--	--	--	--	S	Function unknown	expressed protein [Oryza sativa Japonica Group]
c60785.graph_c1	--	--	Molecular Function: ADP binding (GO:0043531);;	--	[T]	Signal transduction mechanisms	NB-ARC domain;; NB-ARC domain;; AAA ATPase domain;; AAA domain	Probable disease resistance protein RXW24L OS=Arabidopsis thaliana OX=3702 GN=RXW24L PE=2 SV=1	S	Function unknown	Disease resistance protein RPM1 [Zea mays]
c42335.graph_c0	--	--	--	--	--	--	--	--	S	Function unknown	uncharacterized protein LOC8083980 [Sorghum bicolor]
c63952.graph_c1	[I]	Lipid transport and metabolism	Molecular Function: [acyl-carrier-protein] S-malonyltransferase activity (GO:0004314);; Cellular Component: mitochondrion (GO:0005739);; Biological Process: metabolic process (GO:0008152);; Cellular Component: chloroplast stroma (GO:0009570);;	K00645|0|sita:101785376|K00645 [acyl-carrier-protein] S-malonyltransferase [EC:2.3.1.39] | (RefSeq) malonyl CoA-acyl carrier protein transacylase	[I]	Lipid transport and metabolism	Acyl transferase domain	--	I	Lipid transport and metabolism	uncharacterized protein LOC101785376 [Setaria italica]
c64674.graph_c0	--	--	Cellular Component: cytoplasm (GO:0005737);; Biological Process: metal ion transport (GO:0030001);; Molecular Function: transition metal ion binding (GO:0046914);; Biological Process: cellular transition metal ion homeostasis (GO:0046916);;	--	[P]	Inorganic ion transport and metabolism	Heavy-metal-associated domain	Heavy metal-associated isoprenylated plant protein 9 OS=Arabidopsis thaliana OX=3702 GN=HIPP09 PE=2 SV=1	S	Function unknown	heavy metal-associated isoprenylated plant protein 9 [Ananas comosus]
c91214.graph_c0	--	--	Molecular Function: DNA binding (GO:0003677);; Molecular Function: RNA binding (GO:0003723);; Molecular Function: RNA-directed DNA polymerase activity (GO:0003964);; Molecular Function: aspartic-type endopeptidase activity (GO:0004190);; Molecular Function: transporter activity (GO:0005215);; Biological Process: RNA-dependent DNA biosynthetic process (GO:0006278);; Biological Process: DNA recombi…	--	[R]	General function prediction only	--	--	L	Replication, recombination and repair	Os08g0164800, partial [Oryza sativa Japonica Group]
c64492.graph_c0	--	--	Cellular Component: plastid (GO:0009536);; Cellular Component: integral component of membrane (GO:0016021);;	--	--	--	--	--	S	Function unknown	PREDICTED: uncharacterized protein LOC100830425 [Brachypodium distachyon]
c70156.graph_c0	--	--	--	--	--	--	--	--	S	Function unknown	PREDICTED: uncharacterized protein LOC4326468 [Oryza sativa Japonica Group]
c58794.graph_c0	--	--	Molecular Function: 1-phosphatidylinositol binding (GO:0005545);; Cellular Component: clathrin-coated vesicle (GO:0030136);; Molecular Function: clathrin binding (GO:0030276);; Biological Process: clathrin coat assembly (GO:0048268);;	--	[TU]	--	ANTH domain	Putative clathrin assembly protein At1g33340 OS=Arabidopsis thaliana OX=3702 GN=At1g33340 PE=1 SV=1	U	Intracellular trafficking, secretion, and vesicular transport	putative clathrin assembly protein At1g33340 [Aegilops tauschii subsp. tauschii]
c46540.graph_c1	[MDT]	Cell wall/membrane/envelope biogenesis ;; Cell cycle control, cell division, chromosome partitioning ;; Signal transduction mechanisms	Molecular Function: copper ion binding (GO:0005507);; Molecular Function: ATP binding (GO:0005524);; Cellular Component: nucleus (GO:0005634);; Cellular Component: mitochondrion (GO:0005739);; Molecular Function: microtubule-severing ATPase activity (GO:0008568);; Molecular Function: oxidoreductase activity, oxidizing metal ions (GO:0016722);; Biological Process: cytoplasmic microtubule organizat…	--	[O]	Posttranslational modification, protein turnover, chaperones	ATPase family associated with various cellular activities (AAA)	Katanin p60 ATPase-containing subunit A1 OS=Arabidopsis thaliana OX=3702 GN=AAA1 PE=1 SV=1	O	Posttranslational modification, protein turnover, chaperones	Os02g0749150, partial [Oryza sativa Japonica Group]
c60540.graph_c0	--	--	Molecular Function: transcriptional activator activity, RNA polymerase II core promoter proximal region sequence-specific binding (GO:0001077);; Cellular Component: nucleus (GO:0005634);; Molecular Function: sequence-specific DNA binding (GO:0043565);; Biological Process: positive regulation of transcription from RNA polymerase II promoter (GO:0045944);;	--	[S]	Function unknown	IPT/TIG domain	Calmodulin-binding transcription activator 3 OS=Arabidopsis thaliana OX=3702 GN=CAMTA3 PE=1 SV=1	S	Function unknown	calmodulin-binding transcription activator 3 isoform X2 [Setaria italica]
c49687.graph_c0	--	--	Molecular Function: ATP binding (GO:0005524);; Cellular Component: plasma membrane (GO:0005886);; Molecular Function: fatty acid transporter activity (GO:0015245);; Biological Process: fatty acid transport (GO:0015908);; Cellular Component: integral component of membrane (GO:0016021);; Molecular Function: ATPase activity, coupled to transmembrane movement of substances (GO:0042626);; Biological P…	--	[Q]	Secondary metabolites biosynthesis, transport and catabolism	--	ABC transporter G family member 11 OS=Arabidopsis thaliana OX=3702 GN=ABCG11 PE=1 SV=1	V	Defense mechanisms	ABC transporter G family member 11-like [Aegilops tauschii subsp. tauschii]
c68539.graph_c0	[X]	Mobilome: prophages, transposons	Molecular Function: nucleic acid binding (GO:0003676);; Molecular Function: zinc ion binding (GO:0008270);; Biological Process: DNA integration (GO:0015074);;	--	[R]	General function prediction only	Integrase core domain;; GAG-pre-integrase domain;; Reverse transcriptase (RNA-dependent DNA polymerase)	Retrovirus-related Pol polyprotein from transposon TNT 1-94 OS=Nicotiana tabacum OX=4097 PE=2 SV=1	L	Replication, recombination and repair	Putative Zea mays retrotransposon Opie-2 [Oryza sativa Japonica Group]
c47878.graph_c0	--	--	--	--	--	--	Protein of unknown function (DUF674)	--	S	Function unknown	PREDICTED: uncharacterized protein LOC4337617 [Oryza sativa Japonica Group]
c46822.graph_c0	--	--	Molecular Function: nucleotidyltransferase activity (GO:0016779);;	--	[L]	Replication, recombination and repair	--	--	S	Function unknown	nucleotidyltransferase [Zea mays]
c41153.graph_c0	--	--	Molecular Function: DNA binding (GO:0003677);; Molecular Function: RNA binding (GO:0003723);; Molecular Function: RNA-directed DNA polymerase activity (GO:0003964);; Biological Process: RNA-dependent DNA biosynthetic process (GO:0006278);; Biological Process: DNA recombination (GO:0006310);;	K10523|6.23204e-24|obr:102699661|K10523 speckle-type POZ protein | (RefSeq) BTB/POZ and MATH domain-containing protein 1-like	[R]	General function prediction only	--	--	L	Replication, recombination and repair	retrotransposon protein, putative, Ty3-gypsy subclass [Oryza sativa Japonica Group]
c829.graph_c0	--	--	Cellular Component: mitochondrion (GO:0005739);;	--	--	--	--	--	--	--	hypothetical protein (mitochondrion) [Oryza sativa Indica Group]
c48112.graph_c0	--	--	Biological Process: amino acid transmembrane transport (GO:0003333);; Molecular Function: cation transmembrane transporter activity (GO:0008324);; Molecular Function: basic amino acid transmembrane transporter activity (GO:0015174);; Biological Process: basic amino acid transport (GO:0015802);; Biological Process: cation transmembrane transport (GO:0098655);;	--	[R]	General function prediction only	--	--	L	Replication, recombination and repair	uncharacterized protein LOC100191316 isoform X1 [Zea mays]
c66701.graph_c0	[T]	Signal transduction mechanisms	Molecular Function: protein serine/threonine phosphatase activity (GO:0004722);; Biological Process: protein dephosphorylation (GO:0006470);; Molecular Function: metal ion binding (GO:0046872);;	K17506|7.5255e-61|osa:4339763|K17506 protein phosphatase 1L [EC:3.1.3.16] | (RefSeq) OJ1007_H05.6, OsJ_000225, OsPP2C52; probable protein phosphatase 2C 52	[T]	Signal transduction mechanisms	Protein phosphatase 2C	Probable protein phosphatase 2C 52 OS=Oryza sativa subsp. japonica OX=39947 GN=Os05g0587100 PE=2 SV=1	T	Signal transduction mechanisms	orphans transcription factor, partial [Zea mays]
c57713.graph_c0	[K]	Transcription	--	--	--	--	NLI interacting factor-like phosphatase	--	S	Function unknown	hypothetical protein BRADI_1g08270v3 [Brachypodium distachyon]
c42831.graph_c1	--	--	Molecular Function: DNA binding (GO:0003677);; Molecular Function: RNA binding (GO:0003723);; Molecular Function: RNA-directed DNA polymerase activity (GO:0003964);; Molecular Function: RNA-DNA hybrid ribonuclease activity (GO:0004523);; Biological Process: RNA-dependent DNA biosynthetic process (GO:0006278);; Biological Process: DNA recombination (GO:0006310);; Biological Process: DNA integratio…	--	[R]	General function prediction only	--	--	L	Replication, recombination and repair	putative retrotransposon protein [Phyllostachys edulis]
c55820.graph_c1	--	--	Cellular Component: mitochondrion (GO:0005739);;	--	--	--	Plant protein of unknown function (DUF863)	--	S	Function unknown	hypothetical protein BRADI_1g08000v3 [Brachypodium distachyon]
c75318.graph_c0	--	--	Cellular Component: membrane (GO:0016020);; Biological Process: single-organism metabolic process (GO:0044710);;	--	--	--	--	--	S	Function unknown	Protein ECERIFERUM 3 [Ananas comosus]
c66867.graph_c0	--	--	--	--	--	--	MATH domain	TNF receptor-associated factor homolog 1a OS=Arabidopsis thaliana OX=3702 GN=TRAF1A PE=1 SV=1	S	Function unknown	predicted protein [Hordeum vulgare subsp. vulgare]
c88892.graph_c0	--	--	Cellular Component: exocyst (GO:0000145);; Biological Process: vesicle docking involved in exocytosis (GO:0006904);;	K19985|5.89513e-37|sbi:SORBI_01g032760|K19985 exocyst complex component 6 | (RefSeq) SORBIDRAFT_01g032760, Sb01g032760; hypothetical protein	[U]	Intracellular trafficking, secretion, and vesicular transport	Exocyst complex subunit Sec15-like	Exocyst complex component SEC15A OS=Arabidopsis thaliana OX=3702 GN=SEC15A PE=3 SV=2	U	Intracellular trafficking, secretion, and vesicular transport	exocyst complex component SEC15A [Sorghum bicolor]
c24066.graph_c0	--	--	Cellular Component: nucleus (GO:0005634);; Biological Process: regulation of transcription, DNA-templated (GO:0006355);; Biological Process: auxin-activated signaling pathway (GO:0009734);;	K14484|2.72115e-15|bdi:100833874|K14484 auxin-responsive protein IAA | (RefSeq) auxin-responsive protein IAA3	--	--	--	Auxin-responsive protein IAA3 OS=Oryza sativa subsp. japonica OX=39947 GN=IAA3 PE=2 SV=1	K	Transcription	unnamed protein product [Triticum aestivum]
c24906.graph_c0	--	--	Biological Process: metabolic process (GO:0008152);;	K13248|3.83695e-100|mus:103991590|K13248 pyridoxal phosphate phosphatase PHOSPHO2 [EC:3.1.3.74] | (RefSeq) inorganic pyrophosphatase 2	[R]	General function prediction only	Putative Phosphatase	Inorganic pyrophosphatase 1 OS=Arabidopsis thaliana OX=3702 GN=PS2 PE=1 SV=1	S	Function unknown	thiamine phosphate phosphatase-like protein [Ananas comosus]
c66036.graph_c1	--	--	--	--	--	--	--	--	S	Function unknown	--
c63139.graph_c0	--	--	--	--	--	--	--	--	S	Function unknown	PREDICTED: uncharacterized protein LOC100830342 [Brachypodium distachyon]
c61445.graph_c0	[C]	Energy production and conversion	Cellular Component: mitochondrion (GO:0005739);; Biological Process: glycerophosphate shuttle (GO:0006127);; Biological Process: regulation of transcription, DNA-templated (GO:0006355);; Cellular Component: glycerol-3-phosphate dehydrogenase complex (GO:0009331);; Biological Process: glycerol catabolic process (GO:0019563);; Molecular Function: sn-glycerol-3-phosphate:ubiquinone-8 oxidoreductase …	K00111|0|bdi:100837232|K00111 glycerol-3-phosphate dehydrogenase [EC:1.1.5.3] | (RefSeq) glycerol-3-phosphate dehydrogenase SDP6, mitochondrial	[C]	Energy production and conversion	C-terminal domain of alpha-glycerophosphate oxidase;; FAD dependent oxidoreductase;; FAD dependent oxidoreductase	Glycerol-3-phosphate dehydrogenase SDP6, mitochondrial OS=Arabidopsis thaliana OX=3702 GN=SDP6 PE=1 SV=1	C	Energy production and conversion	predicted protein [Hordeum vulgare subsp. vulgare]
c63668.graph_c0	--	--	Cellular Component: mitochondrion (GO:0005739);;	--	--	--	Proline-rich nuclear receptor coactivator motif	--	S	Function unknown	hypothetical protein PAHAL_F00899 [Panicum hallii]
c3070.graph_c0	--	--	--	--	--	--	--	--	--	--	hypothetical protein TSUD_383780 [Trifolium subterraneum]
c46053.graph_c0	--	--	Molecular Function: iron ion transmembrane transporter activity (GO:0005381);; Molecular Function: manganese ion transmembrane transporter activity (GO:0005384);; Cellular Component: vacuole (GO:0005773);; Biological Process: intracellular sequestering of iron ion (GO:0006880);; Cellular Component: integral component of membrane (GO:0016021);; Biological Process: cellular manganese ion homeostasi…	--	[S]	Function unknown	VIT family	Vacuolar iron transporter homolog 4 OS=Oryza sativa subsp. japonica OX=39947 GN=Os11g0161900 PE=3 SV=2	S	Function unknown	hypothetical protein BAE44_0022889 [Dichanthelium oligosanthes]
c48752.graph_c0	[K]	Transcription	Molecular Function: RNA polymerase II activity (GO:0001055);; Molecular Function: DNA binding (GO:0003677);; Cellular Component: DNA-directed RNA polymerase II, core complex (GO:0005665);; Biological Process: transcription from RNA polymerase II promoter (GO:0006366);; Molecular Function: protein dimerization activity (GO:0046983);;	K03011|0|obr:102699893|K03011 DNA-directed RNA polymerase II subunit RPB3 | (RefSeq) DNA-directed RNA polymerases II, IV and V subunit 3-like	[K]	Transcription	RNA polymerase Rpb3/RpoA insert domain;; RNA polymerase Rpb3/Rpb11 dimerisation domain	DNA-directed RNA polymerases II, IV and V subunit 3 OS=Arabidopsis thaliana OX=3702 GN=NRPB3 PE=1 SV=1	K	Transcription	PREDICTED: DNA-directed RNA polymerases II, IV and V subunit 3-like [Oryza brachyantha]
c51024.graph_c0	--	--	Molecular Function: DNA binding (GO:0003677);;	--	--	--	--	AT-hook motif nuclear-localized protein 22 OS=Arabidopsis thaliana OX=3702 GN=AHL22 PE=1 SV=1	S	Function unknown	PREDICTED: AT-hook motif nuclear-localized protein 24 [Oryza sativa Japonica Group]
c60139.graph_c0	--	--	Cellular Component: mediator complex (GO:0016592);;	--	--	--	--	Mediator of RNA polymerase II transcription subunit 30 OS=Arabidopsis thaliana OX=3702 GN=MED30 PE=1 SV=1	S	Function unknown	PREDICTED: mediator of RNA polymerase II transcription subunit 30-like [Brachypodium distachyon]
c16373.graph_c0	--	--	--	--	[A]	RNA processing and modification	--	--	K	Transcription	--
c50965.graph_c0	--	--	Molecular Function: structural constituent of ribosome (GO:0003735);; Biological Process: translation (GO:0006412);; Biological Process: transport (GO:0006810);; Cellular Component: integral component of membrane (GO:0016021);;	--	[C]	Energy production and conversion	Mitochondrial carrier protein	Mitochondrial phosphate carrier protein 3, mitochondrial OS=Arabidopsis thaliana OX=3702 GN=MPT3 PE=1 SV=1	S	Function unknown	PREDICTED: mitochondrial phosphate carrier protein 3, mitochondrial [Oryza sativa Japonica Group]
c32708.graph_c0	--	--	--	--	--	--	--	--	--	--	predicted protein, partial [Hordeum vulgare subsp. vulgare]
c61818.graph_c2	--	--	Biological Process: amino acid transmembrane transport (GO:0003333);; Molecular Function: cation transmembrane transporter activity (GO:0008324);; Molecular Function: basic amino acid transmembrane transporter activity (GO:0015174);; Biological Process: basic amino acid transport (GO:0015802);; Cellular Component: membrane (GO:0016020);; Biological Process: cation transmembrane transport (GO:0098…	--	--	--	Retroviral aspartyl protease	--	S	Function unknown	hypothetical protein OsI_22431 [Oryza sativa Indica Group]
c55036.graph_c0	--	--	Biological Process: defense response to oomycetes (GO:0002229);; Molecular Function: transcription factor activity, sequence-specific DNA binding (GO:0003700);; Molecular Function: calmodulin binding (GO:0005516);; Cellular Component: nucleus (GO:0005634);; Biological Process: regulation of transcription, DNA-templated (GO:0006355);; Biological Process: positive regulation of abscisic acid-activa…	--	--	--	Calmodulin binding protein-like	Calmodulin-binding protein 60 D OS=Arabidopsis thaliana OX=3702 GN=CBP60D PE=2 SV=1	S	Function unknown	Calmodulin-binding protein 60 D [Dichanthelium oligosanthes]
c55959.graph_c1	--	--	Molecular Function: RNA binding (GO:0003723);; Molecular Function: RNA-directed DNA polymerase activity (GO:0003964);; Cellular Component: mitochondrion (GO:0005739);; Biological Process: RNA-dependent DNA biosynthetic process (GO:0006278);;	--	[R]	General function prediction only	Reverse transcriptase (RNA-dependent DNA polymerase);; zinc-binding in reverse transcriptase;; Endonuclease/Exonuclease/phosphatase family	Putative ribonuclease H protein At1g65750 OS=Arabidopsis thaliana OX=3702 GN=At1g65750 PE=3 SV=1	S	Function unknown	unnamed protein product [Oryza sativa Japonica Group]
c59795.graph_c0	--	--	Molecular Function: DNA binding (GO:0003677);; Molecular Function: transcription factor activity, sequence-specific DNA binding (GO:0003700);; Cellular Component: nucleus (GO:0005634);; Biological Process: regulation of transcription, DNA-templated (GO:0006355);; Cellular Component: plastid (GO:0009536);;	--	--	--	AP2 domain	Ethylene-responsive transcription factor ERF034 OS=Arabidopsis thaliana OX=3702 GN=ERF034 PE=2 SV=2	K	Transcription	HvCBF7 [Hordeum vulgare subsp. vulgare]
c52165.graph_c0	--	--	Molecular Function: peroxidase activity (GO:0004601);; Cellular Component: extracellular region (GO:0005576);; Cellular Component: mitochondrion (GO:0005739);; Biological Process: response to oxidative stress (GO:0006979);; Cellular Component: plant-type cell wall (GO:0009505);; Biological Process: plant-type cell wall organization (GO:0009664);; Molecular Function: heme binding (GO:0020037);; Bi…	K00430|3.38044e-42|dosa:Os07t0104100-01|K00430 peroxidase [EC:1.11.1.7] | (RAP-DB) Os07g0104100; Similar to Class III peroxidase 97.	--	--	Peroxidase	Peroxidase 1 OS=Oryza sativa subsp. japonica OX=39947 GN=PRX74 PE=2 SV=2	G	Carbohydrate transport and metabolism	Peroxidase 1 [Triticum urartu]
c50949.graph_c0	--	--	Molecular Function: DNA binding (GO:0003677);;	K09422|5.0458e-33|sita:101766176|K09422 myb proto-oncogene protein, plant | (RefSeq) myb-related protein 330-like	[K]	Transcription	--	Transcription factor MYB2 OS=Oryza sativa subsp. japonica OX=39947 GN=MYB2 PE=2 SV=1	K	Transcription	Transcription factor MYB108 [Dichanthelium oligosanthes]
c55686.graph_c1	--	--	Molecular Function: DNA binding (GO:0003677);; Cellular Component: nucleus (GO:0005634);;	--	[O]	Posttranslational modification, protein turnover, chaperones	Myb-like DNA-binding domain	Protein RADIALIS-like 3 OS=Arabidopsis thaliana OX=3702 GN=RL3 PE=2 SV=1	K	Transcription	PREDICTED: protein RADIALIS-like 3 [Oryza brachyantha]
c92848.graph_c0	--	--	Molecular Function: ubiquitin-protein transferase activity (GO:0004842);; Cellular Component: nucleus (GO:0005634);; Cellular Component: cytoplasm (GO:0005737);; Molecular Function: ligase activity (GO:0016874);; Biological Process: protein ubiquitination involved in ubiquitin-dependent protein catabolic process (GO:0042787);;	K10588|3.05624e-25|mdm:103454721|K10588 ubiquitin-protein ligase E3 B [EC:2.3.2.26] | (RefSeq) E3 ubiquitin-protein ligase UPL7	[O]	Posttranslational modification, protein turnover, chaperones	HECT-domain (ubiquitin-transferase)	E3 ubiquitin-protein ligase UPL7 OS=Arabidopsis thaliana OX=3702 GN=UPL7 PE=2 SV=1	O	Posttranslational modification, protein turnover, chaperones	hypothetical protein GUITHDRAFT_121825 [Guillardia theta CCMP2712]
c37042.graph_c0	[P]	Inorganic ion transport and metabolism	Molecular Function: N,N-dimethylaniline monooxygenase activity (GO:0004499);; Molecular Function: flavin adenine dinucleotide binding (GO:0050660);; Molecular Function: NADP binding (GO:0050661);; Biological Process: oxidation-reduction process (GO:0055114);;	K00485|4.82208e-180|obr:102714765|K00485 dimethylaniline monooxygenase (N-oxide forming) [EC:1.14.13.8] | (RefSeq) probable flavin-containing monooxygenase 1	[Q]	Secondary metabolites biosynthesis, transport and catabolism	Flavin-binding monooxygenase-like;; Pyridine nucleotide-disulphide oxidoreductase;; L-lysine 6-monooxygenase (NADPH-requiring);; Pyridine nucleotide-disulphide oxidoreductase;; NAD(P)-binding Rossmann-like domain	Probable flavin-containing monooxygenase 1 OS=Arabidopsis thaliana OX=3702 GN=FMO1 PE=2 SV=1	P	Inorganic ion transport and metabolism	hypothetical protein OsJ_30231 [Oryza sativa Japonica Group]
c53406.graph_c0	[DPM]	Cell cycle control, cell division, chromosome partitioning ;; Inorganic ion transport and metabolism ;; Cell wall/membrane/envelope biogenesis	Molecular Function: copper ion binding (GO:0005507);; Cellular Component: extracellular region (GO:0005576);; Molecular Function: oxidoreductase activity, oxidizing metal ions (GO:0016722);; Biological Process: oxidation-reduction process (GO:0055114);;	K00423|0|bdi:100835816|K00423 L-ascorbate oxidase [EC:1.10.3.3] | (RefSeq) L-ascorbate oxidase-like	[Q]	Secondary metabolites biosynthesis, transport and catabolism	Multicopper oxidase;; Multicopper oxidase;; Multicopper oxidase	L-ascorbate oxidase OS=Cucurbita pepo var. melopepo OX=3665 PE=1 SV=1	Q	Secondary metabolites biosynthesis, transport and catabolism	PREDICTED: L-ascorbate oxidase-like [Brachypodium distachyon]
c83254.graph_c0	--	--	Molecular Function: DNA binding (GO:0003677);; Molecular Function: RNA binding (GO:0003723);; Molecular Function: RNA-directed DNA polymerase activity (GO:0003964);; Molecular Function: aspartic-type endopeptidase activity (GO:0004190);; Molecular Function: RNA-DNA hybrid ribonuclease activity (GO:0004523);; Biological Process: RNA-dependent DNA biosynthetic process (GO:0006278);; Biological Proc…	--	--	--	--	--	L	Replication, recombination and repair	putative retrotransposon protein [Phyllostachys edulis]
c65942.graph_c0	--	--	Molecular Function: nucleic acid binding (GO:0003676);; Molecular Function: aminoacyl-tRNA ligase activity (GO:0004812);; Molecular Function: ATP binding (GO:0005524);; Cellular Component: cytoplasm (GO:0005737);; Biological Process: tRNA aminoacylation for protein translation (GO:0006418);; Cellular Component: integral component of membrane (GO:0016021);; Cellular Component: viral nucleocapsid (…	K12741|1.10343e-20|bdi:100825606|K12741 heterogeneous nuclear ribonucleoprotein A1/A3 | (RefSeq) UBP1-associated protein 2C	--	--	--	--	S	Function unknown	PREDICTED: UBP1-associated protein 2C [Brachypodium distachyon]
c18664.graph_c0	[G]	Carbohydrate transport and metabolism	Molecular Function: sucrose alpha-glucosidase activity (GO:0004575);; Cellular Component: cell wall (GO:0005618);; Biological Process: carbohydrate metabolic process (GO:0005975);; Cellular Component: apoplast (GO:0048046);;	K01193|0|dosa:Os09t0255000-01|K01193 beta-fructofuranosidase [EC:3.2.1.26] | (RAP-DB) Os09g0255000; Similar to Cell wall invertase (EC 3.2.1.26).	[G]	Carbohydrate transport and metabolism	Glycosyl hydrolases family 32 N-terminal domain;; Glycosyl hydrolases family 32 C terminal	Beta-fructofuranosidase, insoluble isoenzyme 7 OS=Oryza sativa subsp. japonica OX=39947 GN=CIN7 PE=2 SV=1	G	Carbohydrate transport and metabolism	apoplastic invertase [Oryza sativa Indica Group]
c18717.graph_c0	--	--	Biological Process: transport (GO:0006810);;	K03549|6.0237e-16|zma:100279933|K03549 KUP system potassium uptake protein | (RefSeq) GRMZM2G146140; uncharacterized LOC100279933	--	--	--	Probable potassium transporter 13 OS=Oryza sativa subsp. japonica OX=39947 GN=HAK13 PE=2 SV=1	P	Inorganic ion transport and metabolism	putative potassium transporter 13 [Triticum urartu]
c87400.graph_c0	--	--	Molecular Function: protein serine/threonine kinase activity (GO:0004674);; Molecular Function: ATP binding (GO:0005524);; Biological Process: protein phosphorylation (GO:0006468);; Cellular Component: integral component of membrane (GO:0016021);;	--	--	--	--	Rust resistance kinase Lr10 OS=Triticum aestivum OX=4565 GN=LRK10 PE=2 SV=1	T	Signal transduction mechanisms	rust resistance kinase Lr10-like [Aegilops tauschii subsp. tauschii]
c49115.graph_c0	--	--	Molecular Function: ubiquitin-protein transferase activity (GO:0004842);; Biological Process: protein ubiquitination (GO:0016567);; Molecular Function: ligase activity (GO:0016874);;	--	--	--	--	U-box domain-containing protein 75 OS=Oryza sativa subsp. japonica OX=39947 GN=TUD1 PE=1 SV=1	O	Posttranslational modification, protein turnover, chaperones	U-box domain-containing protein 75 [Setaria italica]
c64746.graph_c0	--	--	Cellular Component: endosome (GO:0005768);; Cellular Component: vacuolar membrane (GO:0005774);; Cellular Component: trans-Golgi network (GO:0005802);; Molecular Function: S-adenosylmethionine-dependent methyltransferase activity (GO:0008757);; Cellular Component: integral component of membrane (GO:0016021);; Biological Process: methylation (GO:0032259);;	--	--	--	Putative S-adenosyl-L-methionine-dependent methyltransferase;; Methyltransferase domain;; Methyltransferase domain	Probable methyltransferase PMT17 OS=Arabidopsis thaliana OX=3702 GN=At4g10440 PE=3 SV=1	S	Function unknown	PREDICTED: probable methyltransferase PMT17 isoform X1 [Oryza brachyantha]
c50105.graph_c1	--	--	Molecular Function: protein serine/threonine kinase activity (GO:0004674);; Molecular Function: calcium ion binding (GO:0005509);; Molecular Function: ATP binding (GO:0005524);; Cellular Component: plasma membrane (GO:0005886);; Biological Process: protein phosphorylation (GO:0006468);; Biological Process: cell surface receptor signaling pathway (GO:0007166);; Cellular Component: integral compone…	--	--	--	Wall-associated receptor kinase galacturonan-binding	Wall-associated receptor kinase 2 OS=Arabidopsis thaliana OX=3702 GN=WAK2 PE=1 SV=1	T	Signal transduction mechanisms	Os12g0614800 [Oryza sativa Japonica Group]
c64269.graph_c0	--	--	Cellular Component: mitochondrion (GO:0005739);; Cellular Component: integral component of membrane (GO:0016021);;	--	[R]	General function prediction only	PPR repeat family;; PPR repeat;; PPR repeat;; Pentatricopeptide repeat domain;; Pentacotripeptide-repeat region of PRORP;; Tetratricopeptide repeat	Pentatricopeptide repeat-containing protein At1g52640, mitochondrial OS=Arabidopsis thaliana OX=3702 GN=At1g52640 PE=2 SV=1	S	Function unknown	hypothetical protein BRADI_4g29260v3 [Brachypodium distachyon]
c64630.graph_c1	--	--	Cellular Component: mitochondrion (GO:0005739);; Cellular Component: integral component of membrane (GO:0016021);;	--	--	--	--	--	S	Function unknown	PREDICTED: uncharacterized protein LOC9272035 isoform X2 [Oryza sativa Japonica Group]
c56283.graph_c0	--	--	Molecular Function: chitinase activity (GO:0004568);; Molecular Function: peroxidase activity (GO:0004601);; Biological Process: chitin catabolic process (GO:0006032);; Biological Process: response to oxidative stress (GO:0006979);; Cellular Component: plastid (GO:0009536);; Biological Process: seed germination (GO:0009845);; Biological Process: seed maturation (GO:0010431);; Biological Process: …	K00434|4.33659e-94|osa:4346078|K00434 L-ascorbate peroxidase [EC:1.11.1.11] | (RefSeq) OJ1081_B12.115, OJ1186_G01.1; putative L-ascorbate peroxidase 6	--	--	Peroxidase;; Peroxidase	Putative L-ascorbate peroxidase 6 OS=Arabidopsis thaliana OX=3702 GN=APX6 PE=2 SV=1	P	Inorganic ion transport and metabolism	PREDICTED: putative L-ascorbate peroxidase 6 [Oryza sativa Japonica Group]
c57510.graph_c0	[R]	General function prediction only	Cellular Component: nucleolus (GO:0005730);; Biological Process: rRNA processing (GO:0006364);; Molecular Function: snoRNA binding (GO:0030515);; Cellular Component: small-subunit processome (GO:0032040);;	K14793|3.03588e-99|bdi:100833120|K14793 ribosomal RNA-processing protein 9 | (RefSeq) U3 snoRNP-associated protein-like YAOH	[A]	RNA processing and modification	WD domain, G-beta repeat	U3 snoRNP-associated protein-like YAOH OS=Oryza sativa subsp. japonica OX=39947 GN=Os03g0625900 PE=2 SV=1	S	Function unknown	predicted protein [Hordeum vulgare subsp. vulgare]
c73313.graph_c0	[C]	Energy production and conversion	Molecular Function: ATP binding (GO:0005524);; Cellular Component: plasma membrane (GO:0005886);; Cellular Component: chloroplast thylakoid membrane (GO:0009535);; Biological Process: ATP synthesis coupled proton transport (GO:0015986);; Biological Process: ATP hydrolysis coupled proton transport (GO:0015991);; Cellular Component: integral component of membrane (GO:0016021);; Cellular Component: …	K02112|1.22961e-39|pper:PrpeC_p028|K02112 F-type H+-transporting ATPase subunit beta [EC:3.6.3.14] | (RefSeq) atpB; ATP synthase CF1 beta subunit	[C]	Energy production and conversion	ATP synthase alpha/beta family, beta-barrel domain	ATP synthase subunit beta, chloroplastic OS=Morus indica OX=248361 GN=atpB PE=3 SV=1	C	Energy production and conversion	ATP synthase CF1 beta subunit (chloroplast) [Ficus racemosa]
c66290.graph_c0	[L]	Replication, recombination and repair	Molecular Function: nucleic acid binding (GO:0003676);; Molecular Function: ATP-dependent RNA helicase activity (GO:0004004);; Molecular Function: ATP binding (GO:0005524);; Biological Process: RNA secondary structure unwinding (GO:0010501);;	--	[A]	RNA processing and modification	DEAD/DEAH box helicase	DEAD-box ATP-dependent RNA helicase 40 OS=Arabidopsis thaliana OX=3702 GN=RH40 PE=2 SV=1	L	Replication, recombination and repair	hypothetical protein PAHAL_H00010 [Panicum hallii]
c25701.graph_c1	--	--	Molecular Function: RNA binding (GO:0003723);; Molecular Function: helicase activity (GO:0004386);; Molecular Function: ribonuclease III activity (GO:0004525);; Molecular Function: ATP binding (GO:0005524);; Cellular Component: nucleus (GO:0005634);; Cellular Component: plastid (GO:0009536);; Cellular Component: RISC complex (GO:0016442);; Biological Process: production of siRNA involved in RNA i…	K11592|8.50598e-159|bdi:100838800|K11592 endoribonuclease Dicer [EC:3.1.26.-] | (RefSeq) endoribonuclease Dicer homolog 3b-like	[A]	RNA processing and modification	Dicer dimerisation domain	Endoribonuclease Dicer homolog 3b OS=Oryza sativa subsp. japonica OX=39947 GN=DCL3B PE=3 SV=2	K	Transcription	Endoribonuclease Dicer-like protein 3b [Dichanthelium oligosanthes]
c66210.graph_c0	[T]	Signal transduction mechanisms	Molecular Function: protein serine/threonine kinase activity (GO:0004674);; Molecular Function: phosphoprotein phosphatase activity (GO:0004721);; Molecular Function: ATP binding (GO:0005524);; Biological Process: protein phosphorylation (GO:0006468);; Biological Process: protein dephosphorylation (GO:0006470);; Molecular Function: metal ion binding (GO:0046872);;	--	[T]	Signal transduction mechanisms	Protein phosphatase 2C;; Protein kinase domain;; Protein tyrosine kinase	Protein kinase and PP2C-like domain-containing protein OS=Oryza sativa subsp. japonica OX=39947 GN=Os01g0541900 PE=2 SV=1	T	Signal transduction mechanisms	hypothetical protein BRADI_2g40550v3 [Brachypodium distachyon]
c64980.graph_c1	--	--	Molecular Function: DNA binding (GO:0003677);; Molecular Function: aspartic-type endopeptidase activity (GO:0004190);; Cellular Component: mitochondrion (GO:0005739);; Biological Process: DNA recombination (GO:0006310);; Biological Process: proteolysis (GO:0006508);; Molecular Function: zinc ion binding (GO:0008270);; Biological Process: DNA integration (GO:0015074);;	--	[R]	General function prediction only	--	--	L	Replication, recombination and repair	OSJNBa0065J03.17 [Oryza sativa Japonica Group]
c52804.graph_c0	--	--	Molecular Function: calcium ion binding (GO:0005509);; Molecular Function: calcium-dependent phospholipid binding (GO:0005544);; Cellular Component: plasma membrane (GO:0005886);; Cellular Component: integral component of membrane (GO:0016021);; Molecular Function: transferase activity, transferring glycosyl groups (GO:0016757);;	--	--	--	Plant phosphoribosyltransferase C-terminal;; C2 domain;; Integral peroxisomal membrane peroxin	FT-interacting protein 1 OS=Arabidopsis thaliana OX=3702 GN=FTIP1 PE=1 SV=1	S	Function unknown	PREDICTED: FT-interacting protein 1-like [Phoenix dactylifera]
c56808.graph_c1	--	--	Cellular Component: mitochondrion (GO:0005739);; Molecular Function: zinc ion binding (GO:0008270);;	--	[R]	General function prediction only	PPR repeat family;; PPR repeat;; DYW family of nucleic acid deaminases;; PPR repeat;; Pentatricopeptide repeat domain;; Tetratricopeptide repeat	Pentatricopeptide repeat-containing protein At2g29760, chloroplastic OS=Arabidopsis thaliana OX=3702 GN=PCMP-H33 PE=2 SV=1	S	Function unknown	pentatricopeptide repeat-containing protein At2g29760, chloroplastic-like [Aegilops tauschii subsp. tauschii]
c12566.graph_c0	--	--	Molecular Function: binding (GO:0005488);;	--	[Z]	Cytoskeleton	--	Myosin-2 OS=Arabidopsis thaliana OX=3702 GN=VIII-2 PE=2 SV=1	Z	Cytoskeleton	predicted protein [Hordeum vulgare subsp. vulgare]
c55137.graph_c0	--	--	Molecular Function: endonuclease activity (GO:0004519);; Biological Process: nucleic acid phosphodiester bond hydrolysis (GO:0090305);;	--	--	--	--	--	S	Function unknown	PREDICTED: uncharacterized protein LOC102718110 [Oryza brachyantha]
c26892.graph_c0	--	--	Molecular Function: DNA binding (GO:0003677);; Molecular Function: RNA binding (GO:0003723);; Molecular Function: RNA-directed DNA polymerase activity (GO:0003964);; Molecular Function: aspartic-type endopeptidase activity (GO:0004190);; Molecular Function: transporter activity (GO:0005215);; Biological Process: RNA-dependent DNA biosynthetic process (GO:0006278);; Biological Process: DNA recombi…	--	[R]	General function prediction only	--	--	L	Replication, recombination and repair	OSJNBa0004L19.22 [Oryza sativa Japonica Group]
c32149.graph_c0	[T]	Signal transduction mechanisms	Molecular Function: protein serine/threonine kinase activity (GO:0004674);; Molecular Function: calcium ion binding (GO:0005509);; Molecular Function: ATP binding (GO:0005524);; Cellular Component: plasma membrane (GO:0005886);; Biological Process: protein phosphorylation (GO:0006468);; Biological Process: cell surface receptor signaling pathway (GO:0007166);; Cellular Component: integral compone…	--	[T]	Signal transduction mechanisms	Protein kinase domain;; Protein tyrosine kinase	Wall-associated receptor kinase-like 15 OS=Arabidopsis thaliana OX=3702 GN=WAKL15 PE=2 SV=2	T	Signal transduction mechanisms	PREDICTED: wall-associated receptor kinase 2 [Oryza sativa Japonica Group]
c37140.graph_c0	--	--	--	K01952|1.37321e-16|sita:101784162|K01952 phosphoribosylformylglycinamidine synthase [EC:6.3.5.3] | (RefSeq) probable phosphoribosylformylglycinamidine synthase, chloroplastic/mitochondrial	[F]	Nucleotide transport and metabolism	--	Probable phosphoribosylformylglycinamidine synthase, chloroplastic/mitochondrial OS=Arabidopsis thaliana OX=3702 GN=At1g74260 PE=2 SV=3	F	Nucleotide transport and metabolism	uncharacterized protein LOC100192064 isoform X1 [Zea mays]
c1076.graph_c0	--	--	Molecular Function: nucleic acid binding (GO:0003676);; Molecular Function: ATP binding (GO:0005524);; Biological Process: tRNA processing (GO:0008033);; Biological Process: DNA integration (GO:0015074);; Cellular Component: membrane (GO:0016020);; Molecular Function: ATPase activity (GO:0016887);; Biological Process: methylation (GO:0032259);;	--	--	--	--	--	L	Replication, recombination and repair	Os10g0432200, partial [Oryza sativa Japonica Group]
c26925.graph_c1	--	--	Molecular Function: RNA binding (GO:0003723);; Molecular Function: RNA-directed DNA polymerase activity (GO:0003964);; Cellular Component: mitochondrion (GO:0005739);; Biological Process: RNA-dependent DNA biosynthetic process (GO:0006278);;	--	[R]	General function prediction only	--	Putative ribonuclease H protein At1g65750 OS=Arabidopsis thaliana OX=3702 GN=At1g65750 PE=3 SV=1	S	Function unknown	putative reverse transcriptase [Oryza sativa Japonica Group]
c1272.graph_c0	[J]	Translation, ribosomal structure and biogenesis	--	K14411|8.25644e-29|pxb:103948677|K14411 RNA-binding protein Musashi | (RefSeq) heterogeneous nuclear ribonucleoprotein 1-like	[R]	General function prediction only	RNA recognition motif. (a.k.a. RRM, RBD, or RNP domain);; RNA recognition motif	Heterogeneous nuclear ribonucleoprotein 1 OS=Arabidopsis thaliana OX=3702 GN=RNP1 PE=1 SV=1	S	Function unknown	PREDICTED: heterogeneous nuclear ribonucleoprotein 1-like [Daucus carota subsp. sativus]
c49750.graph_c1	--	--	Cellular Component: plasma membrane (GO:0005886);; Molecular Function: zinc ion binding (GO:0008270);; Cellular Component: integral component of membrane (GO:0016021);; Biological Process: protein ubiquitination (GO:0016567);; Biological Process: proteasome-mediated ubiquitin-dependent protein catabolic process (GO:0043161);; Biological Process: negative regulation of short-day photoperiodism, fl…	--	[O]	Posttranslational modification, protein turnover, chaperones	Ring finger domain;; RING-like zinc finger;; RING-H2 zinc finger domain;; Zinc finger, C3HC4 type (RING finger);; Zinc finger, C3HC4 type (RING finger)	E3 ubiquitin-protein ligase Os06g0535400 OS=Oryza sativa subsp. japonica OX=39947 GN=Os06g0535400 PE=2 SV=1	O	Posttranslational modification, protein turnover, chaperones	E3 ubiquitin-protein ligase [Dichanthelium oligosanthes]
c67389.graph_c0	--	--	Cellular Component: small nucleolar ribonucleoprotein complex (GO:0005732);; Cellular Component: cytosol (GO:0005829);; Biological Process: maturation of SSU-rRNA (GO:0030490);; Cellular Component: small-subunit processome (GO:0032040);; Cellular Component: Mpp10 complex (GO:0034457);;	K14559|1.86864e-170|sita:101754282|K14559 U3 small nucleolar RNA-associated protein MPP10 | (RefSeq) U3 small nucleolar ribonucleoprotein protein MPP10-like	[A]	RNA processing and modification	Mpp10 protein	--	J	Translation, ribosomal structure and biogenesis	U3 small nucleolar ribonucleoprotein protein MPP10 [Setaria italica]
c58334.graph_c0	--	--	Molecular Function: ATP binding (GO:0005524);; Cellular Component: nucleus (GO:0005634);; Biological Process: regulation of transcription, DNA-templated (GO:0006355);; Biological Process: developmental process (GO:0032502);;	--	--	--	--	Growth-regulating factor 8 OS=Oryza sativa subsp. japonica OX=39947 GN=GRF8 PE=2 SV=1	K	Transcription	expressed protein [Oryza sativa Japonica Group]
c55403.graph_c0	--	--	Cellular Component: chloroplast (GO:0009507);; Molecular Function: polysaccharide binding (GO:0030247);;	--	--	--	CUE domain	--	S	Function unknown	PREDICTED: uncharacterized protein LOC107277571 [Oryza sativa Japonica Group]
c19878.graph_c1	--	--	Molecular Function: calcium ion binding (GO:0005509);;	--	--	--	--	--	S	Function unknown	PREDICTED: uncharacterized protein LOC102706962 [Oryza brachyantha]
c69889.graph_c0	--	--	Biological Process: endonucleolytic cleavage in ITS1 to separate SSU-rRNA from 5.8S rRNA and LSU-rRNA from tricistronic rRNA transcript (SSU-rRNA, 5.8S rRNA, LSU-rRNA) (GO:0000447);; Biological Process: endonucleolytic cleavage to generate mature 3'-end of SSU-rRNA from (SSU-rRNA, 5.8S rRNA, LSU-rRNA) (GO:0000461);; Molecular Function: structural constituent of ribosome (GO:0003735);; Cellular Co…	K02971|1.98432e-25|cme:CYME_CMQ051C|K02971 small subunit ribosomal protein S21e | (RefSeq) 40S ribosomal protein S21	[J]	Translation, ribosomal structure and biogenesis	Ribosomal protein S21e	40S ribosomal protein S21 OS=Cyanophora paradoxa OX=2762 GN=RPS21 PE=3 SV=1	J	Translation, ribosomal structure and biogenesis	40S ribosomal protein S21 [Phialocephala scopiformis]
c84.graph_c1	--	--	Molecular Function: transcription factor activity, sequence-specific DNA binding (GO:0003700);; Cellular Component: nucleus (GO:0005634);; Biological Process: regulation of transcription, DNA-templated (GO:0006355);; Cellular Component: plastid (GO:0009536);; Molecular Function: sequence-specific DNA binding (GO:0043565);;	K09419|6.29555e-37|sbi:SORBI_01g008380|K09419 heat shock transcription factor, other eukaryote | (RefSeq) SORBIDRAFT_01g008380, Sb01g008380; hypothetical protein	[K]	Transcription	--	Heat stress transcription factor A-2a OS=Oryza sativa subsp. japonica OX=39947 GN=HSFA2A PE=2 SV=1	K	Transcription	Heat shock factor protein HSF30, putative, expressed [Oryza sativa Japonica Group]
c54046.graph_c0	--	--	Molecular Function: DNA binding (GO:0003677);; Cellular Component: nucleus (GO:0005634);; Biological Process: regulation of transcription, DNA-templated (GO:0006355);;	--	--	--	No apical meristem (NAM) protein	NAC domain-containing protein 86 OS=Arabidopsis thaliana OX=3702 GN=NAC086 PE=2 SV=1	S	Function unknown	NAC domain-containing protein 86-like [Aegilops tauschii subsp. tauschii]
c60458.graph_c0	[E]	Amino acid transport and metabolism	Cellular Component: trans-Golgi network (GO:0005802);; Cellular Component: plasma membrane (GO:0005886);; Biological Process: phosphate ion transport (GO:0006817);; Cellular Component: integral component of membrane (GO:0016021);;	--	[U]	Intracellular trafficking, secretion, and vesicular transport	SPX domain;; EXS family;; Serine carboxypeptidase	Phosphate transporter PHO1-1 OS=Oryza sativa subsp. japonica OX=39947 GN=PHO1-1 PE=2 SV=2	T	Signal transduction mechanisms	PREDICTED: LOW QUALITY PROTEIN: phosphate transporter PHO1-1-like [Oryza brachyantha]
c54823.graph_c0	--	--	--	--	--	--	--	--	S	Function unknown	PREDICTED: uncharacterized protein LOC102707085 [Oryza brachyantha]
c70443.graph_c0	--	--	Molecular Function: catalytic activity (GO:0003824);;	--	--	--	--	--	S	Function unknown	hypothetical protein BAE44_0022431 [Dichanthelium oligosanthes]
c62039.graph_c0	--	--	Cellular Component: nucleus (GO:0005634);; Cellular Component: integral component of membrane (GO:0016021);;	--	--	--	Protein of unknown function (DUF3537)	--	S	Function unknown	PREDICTED: uncharacterized protein LOC4344576 [Oryza sativa Japonica Group]
c32491.graph_c0	--	--	Molecular Function: aspartic-type endopeptidase activity (GO:0004190);; Biological Process: proteolysis (GO:0006508);; Biological Process: protein catabolic process (GO:0030163);;	K08245|1.93809e-82|csl:COCSUDRAFT_48914|K08245 phytepsin [EC:3.4.23.40] | (RefSeq) putative aspartic protease	[O]	Posttranslational modification, protein turnover, chaperones	Eukaryotic aspartyl protease;; Xylanase inhibitor N-terminal;; A1 Propeptide	Aspartic proteinase A1 OS=Arabidopsis thaliana OX=3702 GN=APA1 PE=1 SV=1	O	Posttranslational modification, protein turnover, chaperones	Phytepsin [Tetrabaena socialis]
c67519.graph_c0	[R]	General function prediction only	--	--	[T]	Signal transduction mechanisms	NB-ARC domain	Disease resistance protein RGA2 OS=Solanum bulbocastanum OX=147425 GN=RGA2 PE=1 SV=1	S	Function unknown	Disease resistance protein RGA2 [Triticum urartu]
c61898.graph_c0	[C]	Energy production and conversion	Molecular Function: phosphoenolpyruvate carboxykinase (ATP) activity (GO:0004612);; Molecular Function: ATP binding (GO:0005524);; Cellular Component: cytosol (GO:0005829);; Biological Process: gluconeogenesis (GO:0006094);; Molecular Function: kinase activity (GO:0016301);; Biological Process: phosphorylation (GO:0016310);;	K01610|0|sita:101783767|K01610 phosphoenolpyruvate carboxykinase (ATP) [EC:4.1.1.49] | (RefSeq) phosphoenolpyruvate carboxykinase [ATP]	--	--	Phosphoenolpyruvate carboxykinase	Phosphoenolpyruvate carboxykinase (ATP) OS=Zea mays OX=4577 PE=2 SV=1	C	Energy production and conversion	hypothetical protein SETIT_034404mg [Setaria italica]
c52492.graph_c0	--	--	Biological Process: amino acid transmembrane transport (GO:0003333);; Molecular Function: nucleic acid binding (GO:0003676);; Molecular Function: aspartic-type endopeptidase activity (GO:0004190);; Biological Process: DNA metabolic process (GO:0006259);; Biological Process: proteolysis (GO:0006508);; Molecular Function: cation transmembrane transporter activity (GO:0008324);; Molecular Function: …	--	--	--	Retroviral aspartyl protease	--	S	Function unknown	uncharacterized protein LOC111591357 [Zea mays]
c73387.graph_c0	--	--	--	--	--	--	Retroviral aspartyl protease	--	S	Function unknown	hypothetical protein OsI_22431 [Oryza sativa Indica Group]
c68191.graph_c0	[DZ]	Cell cycle control, cell division, chromosome partitioning ;; Cytoskeleton	Molecular Function: protein serine/threonine kinase activity (GO:0004674);; Molecular Function: ATP binding (GO:0005524);; Cellular Component: plasma membrane (GO:0005886);; Biological Process: protein phosphorylation (GO:0006468);; Biological Process: regulation of asymmetric cell division (GO:0009786);; Biological Process: embryo development ending in seed dormancy (GO:0009793);; Cellular Compo…	--	--	--	Protein kinase domain;; Protein tyrosine kinase;; Regulator of chromosome condensation (RCC1) repeat	Serine/threonine-protein kinase-like protein CR4 OS=Oryza sativa subsp. japonica OX=39947 GN=CR4 PE=1 SV=1	T	Signal transduction mechanisms	PREDICTED: putative receptor protein kinase CRINKLY4 [Oryza sativa Japonica Group]
c22546.graph_c0	--	--	--	--	--	--	--	--	S	Function unknown	hypothetical protein PAHAL_E02426 [Panicum hallii]
c49873.graph_c0	--	--	Cellular Component: mitochondrion (GO:0005739);;	--	--	--	--	--	S	Function unknown	hypothetical protein BAE44_0014618 [Dichanthelium oligosanthes]
c51928.graph_c0	--	--	Cellular Component: mitochondrion (GO:0005739);; Cellular Component: ribosome (GO:0005840);;	K19033|9.95641e-14|osa:4347646|K19033 RPS31; 30S ribosomal protein S31 | (RefSeq) OJ1439_F07.33; 30S ribosomal protein S31, mitochondrial	--	--	Ribosomal protein S31e	30S ribosomal protein S31, mitochondrial OS=Oryza sativa subsp. japonica OX=39947 GN=Os09g0528100 PE=3 SV=2	S	Function unknown	hypothetical protein TRIUR3_11782 [Triticum urartu]
c43473.graph_c0	--	--	--	--	--	--	--	--	S	Function unknown	PREDICTED: uncharacterized protein LOC107304624 [Oryza brachyantha]
c62861.graph_c1	--	--	Molecular Function: transporter activity (GO:0005215);; Cellular Component: intracellular (GO:0005622);; Biological Process: transport (GO:0006810);; Cellular Component: integral component of membrane (GO:0016021);;	--	[I]	Lipid transport and metabolism	CRAL/TRIO domain;; CRAL/TRIO, N-terminal domain	Phosphatidylinositol/phosphatidylcholine transfer protein SFH8 OS=Arabidopsis thaliana OX=3702 GN=SFH8 PE=2 SV=1	S	Function unknown	PREDICTED: phosphatidylinositol/phosphatidylcholine transfer protein SFH6-like [Oryza brachyantha]
c59663.graph_c0	--	--	--	--	--	--	--	--	--	--	hypothetical protein BRADI_3g57873v3 [Brachypodium distachyon]
c80551.graph_c0	--	--	--	K10523|3.19506e-39|sita:101759118|K10523 speckle-type POZ protein | (RefSeq) BTB/POZ and MATH domain-containing protein 1-like	[DR]	--	--	BTB/POZ and MATH domain-containing protein 4 OS=Arabidopsis thaliana OX=3702 GN=BPM4 PE=1 SV=1	S	Function unknown	hypothetical protein OsI_29947 [Oryza sativa Indica Group]
c68495.graph_c1	--	--	Molecular Function: nucleic acid binding (GO:0003676);; Molecular Function: ATP binding (GO:0005524);; Cellular Component: mitochondrion (GO:0005739);; Biological Process: tRNA processing (GO:0008033);; Biological Process: DNA integration (GO:0015074);; Molecular Function: ATPase activity (GO:0016887);; Biological Process: methylation (GO:0032259);;	--	[R]	General function prediction only	Reverse transcriptase (RNA-dependent DNA polymerase)	Retrovirus-related Pol polyprotein from transposon RE1 OS=Arabidopsis thaliana OX=3702 GN=RE1 PE=2 SV=1	L	Replication, recombination and repair	retrotransposon protein, putative, unclassified, expressed [Oryza sativa Japonica Group]
c130.graph_c0	--	--	Biological Process: metabolic process (GO:0008152);;	--	--	--	--	--	--	--	hypothetical protein OsJ_17117 [Oryza sativa Japonica Group]
c29838.graph_c1	--	--	Molecular Function: nucleic acid binding (GO:0003676);; Molecular Function: zinc ion binding (GO:0008270);; Cellular Component: plastid (GO:0009536);; Biological Process: DNA integration (GO:0015074);; Cellular Component: integral component of membrane (GO:0016021);;	--	[R]	General function prediction only	--	Uncharacterized mitochondrial protein AtMg00810 OS=Arabidopsis thaliana OX=3702 GN=AtMg00810 PE=4 SV=1	S	Function unknown	uncharacterized protein LOC109780866 [Aegilops tauschii subsp. tauschii]
c83110.graph_c0	--	--	Molecular Function: RNA binding (GO:0003723);; Molecular Function: RNA-directed DNA polymerase activity (GO:0003964);; Cellular Component: mitochondrion (GO:0005739);; Biological Process: RNA-dependent DNA biosynthetic process (GO:0006278);;	--	[R]	General function prediction only	--	Putative ribonuclease H protein At1g65750 OS=Arabidopsis thaliana OX=3702 GN=At1g65750 PE=3 SV=1	S	Function unknown	OSJNBa0088A01.7 [Oryza sativa Japonica Group]
c19400.graph_c0	--	--	--	--	[K]	Transcription	bZIP transcription factor;; Basic region leucine zipper	--	K	Transcription	--
c64088.graph_c0	[F]	Nucleotide transport and metabolism	Molecular Function: transporter activity (GO:0005215);; Cellular Component: integral component of membrane (GO:0016021);; Biological Process: transmembrane transport (GO:0055085);;	--	[F]	Nucleotide transport and metabolism	Permease family	Nucleobase-ascorbate transporter 2 OS=Arabidopsis thaliana OX=3702 GN=NAT2 PE=2 SV=2	F	Nucleotide transport and metabolism	hypothetical protein OsI_29016 [Oryza sativa Indica Group]
c76146.graph_c0	--	--	--	--	--	--	--	--	--	--	PREDICTED: uncharacterized protein LOC102699401 [Oryza brachyantha]
c62913.graph_c1	--	--	Molecular Function: microtubule motor activity (GO:0003777);; Molecular Function: ATP binding (GO:0005524);; Biological Process: microtubule-based movement (GO:0007018);; Molecular Function: microtubule binding (GO:0008017);;	K10406|0|osa:4341280|K10406 kinesin family member C2/C3 | (RefSeq) P0458E11.2; kinesin-4	[Z]	Cytoskeleton	Kinesin motor domain;; Microtubule binding	Kinesin-like protein KIN-14M OS=Oryza sativa subsp. japonica OX=39947 GN=KIN14M PE=2 SV=2	Z	Cytoskeleton	RecName: Full=Kinesin-like protein KIN-14M
c70147.graph_c0	--	--	Molecular Function: ATP binding (GO:0005524);; Cellular Component: cytoplasm (GO:0005737);; Cellular Component: cytoskeleton (GO:0005856);;	K10355|1.45538e-50|bpg:Bathy07g04710|K10355 actin, other eukaryote | (RefSeq) actin	[Z]	Cytoskeleton	Actin	Actin-1 OS=Phytophthora infestans OX=4787 GN=ACTA PE=2 SV=1	Z	Cytoskeleton	actin, partial [Moniliophthora perniciosa]
c35544.graph_c0	--	--	--	K20353|1.42802e-14|sita:101769332|K20353 COPII coat assembly protein SEC16 | (RefSeq) protein transport protein SEC16A homolog	--	--	--	--	U	Intracellular trafficking, secretion, and vesicular transport	hypothetical protein PAHAL_J01088 [Panicum hallii]
c55559.graph_c0	[QV]	Secondary metabolites biosynthesis, transport and catabolism ;; Defense mechanisms	Molecular Function: iron ion binding (GO:0005506);; Cellular Component: integral component of membrane (GO:0016021);; Molecular Function: oxidoreductase activity, acting on paired donors, with incorporation or reduction of molecular oxygen, NAD(P)H as one donor, and incorporation of one atom of oxygen (GO:0016709);; Molecular Function: heme binding (GO:0020037);; Biological Process: secondary met…	--	[Q]	Secondary metabolites biosynthesis, transport and catabolism	Cytochrome P450	Geraniol 8-hydroxylase OS=Swertia mussotii OX=137888 GN=CYP76B10 PE=1 SV=1	Q	Secondary metabolites biosynthesis, transport and catabolism	putative ferulate 5-hydroxylase [Phyllostachys praecox]
c65538.graph_c1	--	--	Biological Process: intracellular protein transport (GO:0006886);; Molecular Function: protein transporter activity (GO:0008565);; Biological Process: vesicle-mediated transport (GO:0016192);; Cellular Component: AP-3 adaptor complex (GO:0030123);;	K12399|1.1693e-29|zma:103646749|K12399 AP-3 complex subunit sigma | (RefSeq) AP-2 complex subunit sigma-like	[U]	Intracellular trafficking, secretion, and vesicular transport	Clathrin adaptor complex small chain;; Clathrin adaptor complex small chain	AP-3 complex subunit sigma OS=Arabidopsis thaliana OX=3702 GN=At3g50860 PE=2 SV=1	U	Intracellular trafficking, secretion, and vesicular transport	Phenylalanine ammonia-lyase 1 [Zea mays]
c90458.graph_c0	--	--	--	--	[L]	Replication, recombination and repair	--	--	L	Replication, recombination and repair	--
c67564.graph_c0	[K]	Transcription	Molecular Function: protein serine/threonine kinase activity (GO:0004674);; Molecular Function: ATP binding (GO:0005524);; Biological Process: protein phosphorylation (GO:0006468);; Cellular Component: integral component of membrane (GO:0016021);;	--	--	--	Carbohydrate-binding protein of the ER;; Protein tyrosine kinase;; Protein kinase domain;; Leucine rich repeat;; Leucine Rich repeats (2 copies);; Carbohydrate-binding protein of the ER	Putative leucine-rich repeat receptor-like protein kinase At2g19210 OS=Arabidopsis thaliana OX=3702 GN=At2g19210 PE=3 SV=1	T	Signal transduction mechanisms	PREDICTED: probable LRR receptor-like serine/threonine-protein kinase At1g05700 isoform X2 [Brachypodium distachyon]
c67778.graph_c0	--	--	Molecular Function: protease binding (GO:0002020);; Cellular Component: Golgi apparatus (GO:0005794);; Cellular Component: actin filament (GO:0005884);; Biological Process: protein targeting to vacuole (GO:0006623);; Cellular Component: thylakoid (GO:0009579);; Molecular Function: clathrin binding (GO:0030276);;	K12471|1.49398e-116|sita:101768061|K12471 epsin | (RefSeq) clathrin interactor EPSIN 1-like	[F]	Nucleotide transport and metabolism	--	Clathrin interactor EPSIN 1 OS=Arabidopsis thaliana OX=3702 GN=EPSIN1 PE=1 SV=1	U	Intracellular trafficking, secretion, and vesicular transport	hypothetical protein PAHAL_G02172 [Panicum hallii]
c42194.graph_c1	--	--	--	--	[R]	General function prediction only	--	Zinc finger CCCH domain-containing protein 48 OS=Arabidopsis thaliana OX=3702 GN=ZFWD1 PE=2 SV=1	S	Function unknown	PREDICTED: zinc finger CCCH domain-containing protein 17 [Elaeis guineensis]
c65900.graph_c1	--	--	Molecular Function: nucleic acid binding (GO:0003676);; Molecular Function: RNA-directed DNA polymerase activity (GO:0003964);; Molecular Function: phosphoglycerate mutase activity (GO:0004619);; Molecular Function: L-histidine transmembrane transporter activity (GO:0005290);; Cellular Component: cytoplasm (GO:0005737);; Biological Process: glucose catabolic process (GO:0006007);; Biological Proc…	--	[R]	General function prediction only	--	RNA-directed DNA polymerase homolog OS=Oenothera berteroana OX=3950 PE=4 SV=1	L	Replication, recombination and repair	uncharacterized protein LOC106804166 [Setaria italica]
c25904.graph_c0	--	--	--	--	[Z]	Cytoskeleton	Calponin homology (CH) domain	--	Z	Cytoskeleton	alphaactinin1 putative [Albugo laibachii Nc14]
c40409.graph_c0	--	--	Cellular Component: plastid (GO:0009536);; Cellular Component: integral component of membrane (GO:0016021);;	--	--	--	Chlorophyll A-B binding protein	Photosystem II 22 kDa protein, chloroplastic OS=Solanum sogarandinum OX=52705 GN=PSBS PE=2 SV=1	I	Lipid transport and metabolism	PREDICTED: photosystem II 22 kDa protein, chloroplastic [Oryza sativa Japonica Group]
c59933.graph_c0	--	--	--	--	--	--	Domain of unknown function (DUF4539)	--	S	Function unknown	hypothetical protein BRADI_1g53132v3 [Brachypodium distachyon]
c53812.graph_c0	--	--	--	--	--	--	--	--	S	Function unknown	serine-arginine rich protein [Triticum aestivum]
c56562.graph_c0	--	--	Biological Process: transcription, DNA-templated (GO:0006351);;	--	--	--	No apical meristem (NAM) protein	NAC domain-containing protein 30 OS=Arabidopsis thaliana OX=3702 GN=NAC030 PE=1 SV=1	S	Function unknown	PREDICTED: NAC domain-containing protein 105-like [Oryza brachyantha]
c36252.graph_c2	--	--	Molecular Function: peroxidase activity (GO:0004601);; Cellular Component: extracellular region (GO:0005576);; Biological Process: response to oxidative stress (GO:0006979);; Cellular Component: plant-type cell wall (GO:0009505);; Biological Process: plant-type cell wall organization (GO:0009664);; Molecular Function: heme binding (GO:0020037);; Biological Process: hydrogen peroxide catabolic pro…	K00430|2.0742e-72|osa:4324557|K00430 peroxidase [EC:1.11.1.7] | (RefSeq) cationic peroxidase SPC4	--	--	Peroxidase	Cationic peroxidase SPC4 OS=Sorghum bicolor OX=4558 GN=Sb03g046810 PE=1 SV=2	G	Carbohydrate transport and metabolism	hypothetical protein OsJ_04862 [Oryza sativa Japonica Group]
c49259.graph_c0	--	--	Cellular Component: plastid (GO:0009536);;	--	--	--	Petal formation-expressed	Probable F-box protein At4g22030 OS=Arabidopsis thaliana OX=3702 GN=At4g22030 PE=4 SV=1	S	Function unknown	probable F-box protein At4g22030 [Aegilops tauschii subsp. tauschii]
c54636.graph_c0	--	--	Biological Process: posttranscriptional tethering of RNA polymerase II gene DNA at nuclear periphery (GO:0000973);; Molecular Function: RNA binding (GO:0003723);; Molecular Function: nucleocytoplasmic transporter activity (GO:0005487);; Biological Process: mRNA export from nucleus (GO:0006406);; Biological Process: protein import into nucleus (GO:0006606);; Molecular Function: nuclear localizatio…	K14297|0|bdi:100846343|K14297 nuclear pore complex protein Nup98-Nup96 | (RefSeq) nuclear pore complex protein NUP96	[YU]	--	Nuclear protein 96;; Nucleoporin autopeptidase	Nuclear pore complex protein NUP96 OS=Arabidopsis thaliana OX=3702 GN=NUP96 PE=1 SV=1	U	Intracellular trafficking, secretion, and vesicular transport	PREDICTED: nuclear pore complex protein NUP96 [Brachypodium distachyon]
c68751.graph_c0	[H]	Coenzyme transport and metabolism	Cellular Component: plastid (GO:0009536);; Biological Process: chlorophyll biosynthetic process (GO:0015995);; Biological Process: methylation (GO:0032259);; Molecular Function: magnesium protoporphyrin IX methyltransferase activity (GO:0046406);;	K03428|2.65906e-143|sita:101760280|K03428 magnesium-protoporphyrin O-methyltransferase [EC:2.1.1.11] | (RefSeq) magnesium protoporphyrin IX methyltransferase, chloroplastic	[H]	Coenzyme transport and metabolism	Magnesium-protoporphyrin IX methyltransferase C-terminus;; Methyltransferase domain;; Methyltransferase domain;; Methyltransferase domain;; Methyltransferase domain;; Methyltransferase domain	Magnesium protoporphyrin IX methyltransferase, chloroplastic OS=Arabidopsis thaliana OX=3702 GN=CHLM PE=1 SV=1	H	Coenzyme transport and metabolism	magnesium protoporphyrin IX methyltransferase, chloroplastic [Setaria italica]
c25199.graph_c0	--	--	--	--	--	--	--	NAD(P)H-quinone oxidoreductase subunit J, chloroplastic OS=Oryza sativa subsp. japonica OX=39947 GN=ndhJ PE=3 SV=1	--	--	--
c57985.graph_c0	[J]	Translation, ribosomal structure and biogenesis	Biological Process: cytoplasmic translation (GO:0002181);; Molecular Function: structural constituent of ribosome (GO:0003735);; Cellular Component: ribosome (GO:0005840);; Cellular Component: plastid (GO:0009536);; Molecular Function: rRNA binding (GO:0019843);;	K02933|2.39065e-58|sita:101780276|K02933 large subunit ribosomal protein L6 | (RefSeq) 50S ribosomal protein L6, chloroplastic	[J]	Translation, ribosomal structure and biogenesis	Ribosomal protein L6;; Ribosomal protein L6	50S ribosomal protein L6, chloroplastic OS=Spinacia oleracea OX=3562 GN=RPL6 PE=1 SV=2	J	Translation, ribosomal structure and biogenesis	50S ribosomal protein L6, chloroplastic [Dichanthelium oligosanthes]
c64971.graph_c0	[G]	Carbohydrate transport and metabolism	--	--	--	--	Protein of unknown function, DUF547;; Leucine-zipper of ternary complex factor MIP1	--	S	Function unknown	hypothetical protein OsI_31878 [Oryza sativa Indica Group]
c57077.graph_c0	--	--	Molecular Function: nucleic acid binding (GO:0003676);; Biological Process: DNA integration (GO:0015074);; Cellular Component: membrane (GO:0016020);;	--	[R]	General function prediction only	Reverse transcriptase (RNA-dependent DNA polymerase)	RNA-directed DNA polymerase homolog OS=Oenothera berteroana OX=3950 PE=4 SV=1	L	Replication, recombination and repair	putative retrotransposon protein [Phyllostachys edulis]
c10797.graph_c0	--	--	Molecular Function: DNA binding (GO:0003677);; Biological Process: regulation of transcription, DNA-templated (GO:0006355);; Cellular Component: plastid (GO:0009536);;	--	--	--	--	--	--	--	PREDICTED: uncharacterized protein LOC102700699 [Oryza brachyantha]
c50973.graph_c0	[J]	Translation, ribosomal structure and biogenesis	Molecular Function: RNA binding (GO:0003723);; Molecular Function: structural constituent of ribosome (GO:0003735);; Cellular Component: mitochondrion (GO:0005739);; Biological Process: translation (GO:0006412);; Cellular Component: cytosolic large ribosomal subunit (GO:0022625);;	K02924|3.30626e-27|bdi:100840840|K02924 large subunit ribosomal protein L39e | (RefSeq) 60S ribosomal protein L39	[J]	Translation, ribosomal structure and biogenesis	Ribosomal L39 protein	60S ribosomal protein L39 OS=Zea mays OX=4577 GN=RPL39 PE=3 SV=1	J	Translation, ribosomal structure and biogenesis	hypothetical protein PAHAL_A03703, partial [Panicum hallii]
c64487.graph_c0	--	--	Molecular Function: zinc ion binding (GO:0008270);;	--	[O]	Posttranslational modification, protein turnover, chaperones	Zinc finger, C3HC4 type (RING finger);; Prokaryotic RING finger family 4;; Ring finger domain	Probable E3 ubiquitin-protein ligase LOG2 OS=Arabidopsis thaliana OX=3702 GN=LOG2 PE=1 SV=1	S	Function unknown	predicted protein [Hordeum vulgare subsp. vulgare]
c18464.graph_c0	--	--	Molecular Function: protein serine/threonine kinase activity (GO:0004674);; Molecular Function: protein tyrosine kinase activity (GO:0004713);; Molecular Function: ATP binding (GO:0005524);; Biological Process: protein phosphorylation (GO:0006468);;	--	[T]	Signal transduction mechanisms	--	Serine/threonine-protein kinase GRIK2 OS=Arabidopsis thaliana OX=3702 GN=GRIK2 PE=1 SV=1	T	Signal transduction mechanisms	hypothetical protein PAHAL_I02042 [Panicum hallii]
c53957.graph_c0	--	--	--	K14561|5.65184e-14|bdi:100841865|K14561 U3 small nucleolar ribonucleoprotein protein IMP4 | (RefSeq) U3 small nucleolar ribonucleoprotein protein IMP4	[A]	RNA processing and modification	--	--	AJ	--	PREDICTED: U3 small nucleolar ribonucleoprotein protein IMP4 [Brachypodium distachyon]
c57453.graph_c0	--	--	Cellular Component: nucleus (GO:0005634);; Biological Process: mitotic cell cycle (GO:0007067);; Biological Process: cell division (GO:0051301);;	--	[S]	Function unknown	--	Cyclin-B2-2 OS=Oryza sativa subsp. japonica OX=39947 GN=CYCB2-2 PE=1 SV=1	D	Cell cycle control, cell division, chromosome partitioning	cyclin [Oryza sativa Indica Group]
c49708.graph_c0	--	--	Cellular Component: plastid (GO:0009536);;	--	--	--	--	--	S	Function unknown	Os05g0125100, partial [Oryza sativa Japonica Group]
c51378.graph_c0	--	--	Molecular Function: protein dimerization activity (GO:0046983);;	--	--	--	Helix-loop-helix DNA-binding domain	Transcription factor ICE1 OS=Arabidopsis thaliana OX=3702 GN=SCRM PE=1 SV=1	K	Transcription	hypothetical protein OsJ_04630 [Oryza sativa Japonica Group]
c55853.graph_c0	--	--	Cellular Component: chloroplast envelope (GO:0009941);;	--	--	--	--	--	S	Function unknown	unknown protein [Oryza sativa Japonica Group]
c19417.graph_c1	[J]	Translation, ribosomal structure and biogenesis	Molecular Function: structural constituent of ribosome (GO:0003735);; Biological Process: translation (GO:0006412);; Cellular Component: cytosolic large ribosomal subunit (GO:0022625);;	K02930|6.79202e-65|ppp:PHYPADRAFT_160075|K02930 large subunit ribosomal protein L4e | (RefSeq) hypothetical protein	[A]	RNA processing and modification	60S ribosomal protein L4 C-terminal domain;; Ribosomal protein L4/L1 family	60S ribosomal protein L4-1 OS=Arabidopsis thaliana OX=3702 GN=RPL4A PE=1 SV=1	J	Translation, ribosomal structure and biogenesis	predicted protein [Hordeum vulgare subsp. vulgare]
c26835.graph_c1	--	--	Molecular Function: NAD+ ADP-ribosyltransferase activity (GO:0003950);; Cellular Component: plastid (GO:0009536);; Molecular Function: metal ion binding (GO:0046872);;	--	--	--	--	--	S	Function unknown	hypothetical protein SETIT_026443mg [Setaria italica]
c39767.graph_c0	--	--	Molecular Function: translation initiation factor activity (GO:0003743);; Cellular Component: transcription factor TFIID complex (GO:0005669);; Biological Process: DNA-templated transcription, initiation (GO:0006352);; Biological Process: translational initiation (GO:0006413);; Molecular Function: protein heterodimerization activity (GO:0046982);;	K03129|3.94599e-16|bdi:100829985|K03129 transcription initiation factor TFIID subunit 4 | (RefSeq) transcription initiation factor TFIID subunit 4b-like	--	--	--	--	K	Transcription	transcription initiation factor TFIID subunit 4b-like isoform X2 [Aegilops tauschii subsp. tauschii]
c44311.graph_c0	--	--	--	--	--	--	--	--	S	Function unknown	--
c65685.graph_c0	--	--	Cellular Component: plastid (GO:0009536);;	--	[R]	General function prediction only	PPR repeat family;; PPR repeat;; PPR repeat;; Pentatricopeptide repeat domain;; Pentacotripeptide-repeat region of PRORP;; Tetratricopeptide repeat;; Tetratricopeptide repeat;; Mitochondrial 28S ribosomal protein S27	Pentatricopeptide repeat-containing protein At1g09900 OS=Arabidopsis thaliana OX=3702 GN=At1g09900 PE=2 SV=1	S	Function unknown	pentatricopeptide repeat-containing protein At1g09900 [Setaria italica]
c9437.graph_c0	--	--	--	--	--	--	--	--	L	Replication, recombination and repair	uncharacterized protein LOC109748638 [Aegilops tauschii subsp. tauschii]
c59145.graph_c0	--	--	--	--	--	--	--	--	--	--	hypothetical protein PAHAL_H01313 [Panicum hallii]
c57793.graph_c0	--	--	--	--	[R]	General function prediction only	--	--	S	Function unknown	PREDICTED: methyltransferase-like protein 22 isoform X3 [Oryza sativa Japonica Group]
c9594.graph_c0	--	--	--	--	--	--	--	--	L	Replication, recombination and repair	hypothetical protein OsJ_16672 [Oryza sativa Japonica Group]
c40203.graph_c0	--	--	Cellular Component: integral component of membrane (GO:0016021);;	--	--	--	--	--	S	Function unknown	PREDICTED: uncharacterized protein LOC102699922 [Oryza brachyantha]
c61557.graph_c0	--	--	Molecular Function: protein kinase activity (GO:0004672);; Molecular Function: ATP binding (GO:0005524);; Biological Process: protein phosphorylation (GO:0006468);; Cellular Component: chloroplast (GO:0009507);;	--	--	--	--	--	S	Function unknown	uncharacterized protein LOC103653938 isoform X1 [Zea mays]
c64650.graph_c0	[K]	Transcription	--	--	--	--	Protein kinase domain;; Protein tyrosine kinase;; Leucine rich repeat;; Leucine Rich repeats (2 copies);; Leucine Rich Repeat	Receptor kinase-like protein Xa21 OS=Oryza sativa subsp. indica OX=39946 GN=XA21 PE=1 SV=1	S	Function unknown	probable LRR receptor-like serine/threonine-protein kinase At3g47570 [Ananas comosus]
c56623.graph_c0	[K]	Transcription	Cellular Component: integral component of membrane (GO:0016021);; Molecular Function: kinase activity (GO:0016301);; Biological Process: phosphorylation (GO:0016310);;	--	--	--	Leucine rich repeat;; Leucine Rich repeats (2 copies);; Leucine Rich Repeat;; Leucine rich repeat N-terminal domain	LRR receptor-like serine/threonine-protein kinase GSO1 OS=Arabidopsis thaliana OX=3702 GN=GSO1 PE=1 SV=1	S	Function unknown	PREDICTED: LRR receptor-like serine/threonine-protein kinase GSO1 [Brachypodium distachyon]
c42810.graph_c2	--	--	Cellular Component: plastid (GO:0009536);;	--	--	--	--	--	S	Function unknown	Protein kinase domain superfamily protein [Zea mays]
c60174.graph_c1	--	--	Cellular Component: integral component of membrane (GO:0016021);;	--	--	--	--	--	S	Function unknown	hypothetical protein OsI_09792 [Oryza sativa Indica Group]
c66577.graph_c0	[K]	Transcription	Molecular Function: protein serine/threonine kinase activity (GO:0004674);; Molecular Function: ATP binding (GO:0005524);; Biological Process: protein phosphorylation (GO:0006468);; Cellular Component: integral component of membrane (GO:0016021);;	--	--	--	Leucine rich repeat;; Protein kinase domain;; Leucine Rich repeats (2 copies);; Protein tyrosine kinase;; Leucine Rich Repeat;; Leucine rich repeat N-terminal domain;; Leucine Rich repeat	MDIS1-interacting receptor like kinase 1 OS=Arabidopsis thaliana OX=3702 GN=MIK1 PE=1 SV=1	S	Function unknown	hypothetical protein PAHAL_J01148 [Panicum hallii]
c41319.graph_c0	--	--	Cellular Component: endoplasmic reticulum membrane (GO:0005789);; Biological Process: transport (GO:0006810);; Cellular Component: integral component of membrane (GO:0016021);;	--	--	--	emp24/gp25L/p24 family/GOLD	--	U	Intracellular trafficking, secretion, and vesicular transport	hypothetical protein OsJ_10697 [Oryza sativa Japonica Group]
c32034.graph_c0	--	--	--	--	[T]	Signal transduction mechanisms	--	--	S	Function unknown	--
c38738.graph_c0	--	--	Molecular Function: protein serine/threonine kinase activity (GO:0004674);; Molecular Function: ATP binding (GO:0005524);; Cellular Component: plasma membrane (GO:0005886);; Biological Process: protein phosphorylation (GO:0006468);; Biological Process: defense response (GO:0006952);; Cellular Component: plasmodesma (GO:0009506);; Cellular Component: integral component of membrane (GO:0016021);;	--	--	--	Salt stress response/antifungal;; Protein tyrosine kinase;; Protein kinase domain	Cysteine-rich receptor-like protein kinase 10 OS=Oryza sativa subsp. japonica OX=39947 GN=CRK10 PE=2 SV=1	T	Signal transduction mechanisms	PREDICTED: cysteine-rich receptor-like protein kinase 10 [Brachypodium distachyon]
c60742.graph_c0	--	--	Molecular Function: ATP binding (GO:0005524);; Cellular Component: nucleus (GO:0005634);; Cellular Component: cytoplasm (GO:0005737);; Biological Process: mitotic cell cycle (GO:0007067);; Molecular Function: histone kinase activity (H3-T11 specific) (GO:0035402);; Biological Process: histone H3-T11 phosphorylation (GO:0035407);; Biological Process: intracellular signal transduction (GO:0035556);…	K16315|4.14831e-163|bdi:100846250|K16315 serine/threonine-protein kinase haspin [EC:2.7.11.1] | (RefSeq) putative serine/threonine-protein kinase haspin homolog	[D]	Cell cycle control, cell division, chromosome partitioning	Haspin like kinase domain	Serine/threonine-protein kinase haspin homolog OS=Arabidopsis thaliana OX=3702 GN=HASPIN PE=1 SV=1	D	Cell cycle control, cell division, chromosome partitioning	Os07g0637500 [Oryza sativa Japonica Group]
c32880.graph_c0	--	--	--	--	--	--	--	--	--	--	uncharacterized protein LOC109771081 [Aegilops tauschii subsp. tauschii]
c75151.graph_c0	--	--	--	--	[R]	General function prediction only	--	--	S	Function unknown	--
c81838.graph_c0	--	--	Biological Process: amino acid transmembrane transport (GO:0003333);; Molecular Function: aspartic-type endopeptidase activity (GO:0004190);; Biological Process: proteolysis (GO:0006508);; Molecular Function: cation transmembrane transporter activity (GO:0008324);; Molecular Function: basic amino acid transmembrane transporter activity (GO:0015174);; Biological Process: basic amino acid transport…	--	--	--	Retroviral aspartyl protease	--	S	Function unknown	hypothetical protein OsI_22431 [Oryza sativa Indica Group]
c64558.graph_c0	--	--	--	--	--	--	--	--	S	Function unknown	PREDICTED: protein FREE1 isoform X2 [Oryza sativa Japonica Group]
c12767.graph_c0	--	--	Biological Process: telomere maintenance (GO:0000723);; Molecular Function: DNA helicase activity (GO:0003678);; Biological Process: DNA repair (GO:0006281);; Cellular Component: integral component of membrane (GO:0016021);; Biological Process: DNA duplex unwinding (GO:0032508);;	--	[D]	Cell cycle control, cell division, chromosome partitioning	PIF1-like helicase	--	L	Replication, recombination and repair	PREDICTED: ATP-dependent DNA helicase pfh1-like [Oryza sativa Japonica Group]
c21389.graph_c0	--	--	Biological Process: DNA metabolic process (GO:0006259);; Molecular Function: metal ion binding (GO:0046872);;	--	[R]	General function prediction only	--	Uncharacterized mitochondrial protein AtMg00860 OS=Arabidopsis thaliana OX=3702 GN=AtMg00860 PE=4 SV=1	L	Replication, recombination and repair	putative polyprotein [Oryza sativa Japonica Group]
c56441.graph_c0	--	--	--	--	--	--	--	--	S	Function unknown	hypothetical protein BRADI_2g24380v3 [Brachypodium distachyon]
c66001.graph_c0	--	--	Molecular Function: signal transducer activity (GO:0004871);; Biological Process: signal transduction (GO:0007165);; Biological Process: animal organ development (GO:0048513);; Biological Process: auxin transport (GO:0060918);;	--	--	--	NPH3 family;; BTB/POZ domain	BTB/POZ domain-containing protein NPY1 OS=Arabidopsis thaliana OX=3702 GN=NPY1 PE=2 SV=1	S	Function unknown	PREDICTED: BTB/POZ domain-containing protein NPY1-like [Oryza brachyantha]
c36582.graph_c0	--	--	--	--	--	--	--	--	S	Function unknown	OSJNBa0009K15.17 [Oryza sativa Japonica Group]
c42525.graph_c0	--	--	--	--	--	--	--	--	K	Transcription	hypothetical protein PAHAL_B02747 [Panicum hallii]
c64902.graph_c0	[J]	Translation, ribosomal structure and biogenesis	Biological Process: pseudouridine synthesis (GO:0001522);; Molecular Function: RNA binding (GO:0003723);; Biological Process: tRNA processing (GO:0008033);; Molecular Function: pseudouridine synthase activity (GO:0009982);;	K06173|8.4244e-90|sbi:SORBI_08g005650|K06173 tRNA pseudouridine38-40 synthase [EC:5.4.99.12] | (RefSeq) SORBIDRAFT_08g005650, Sb08g005650; hypothetical protein	[AJ]	--	tRNA pseudouridine synthase;; tRNA pseudouridine synthase	--	J	Translation, ribosomal structure and biogenesis	uncharacterized protein LOC8084762 [Sorghum bicolor]
c63763.graph_c0	--	--	--	--	[Z]	Cytoskeleton	Regulator of Vps4 activity in the MVB pathway	--	S	Function unknown	PREDICTED: uncharacterized protein LOC100836034 [Brachypodium distachyon]
c60459.graph_c1	--	--	--	--	--	--	--	Dolichyl-diphosphooligosaccharide--protein glycosyltransferase subunit 4A OS=Oryza sativa subsp. japonica OX=39947 GN=OST4A PE=3 SV=1	S	Function unknown	hypothetical protein SETIT_033270mg, partial [Setaria italica]
c51032.graph_c1	--	--	Molecular Function: DNA binding (GO:0003677);; Cellular Component: nucleus (GO:0005634);; Biological Process: regulation of transcription, DNA-templated (GO:0006355);; Biological Process: auxin-activated signaling pathway (GO:0009734);;	--	--	--	--	Auxin response factor 14 OS=Oryza sativa subsp. japonica OX=39947 GN=ARF14 PE=2 SV=2	--	--	Os05g0515400, partial [Oryza sativa Japonica Group]
c57543.graph_c1	[T]	Signal transduction mechanisms	Molecular Function: zinc ion binding (GO:0008270);; Biological Process: protein ubiquitination (GO:0016567);; Molecular Function: ligase activity (GO:0016874);;	K19044|6.13849e-130|bdi:100831868|K19044 E3 ubiquitin-protein ligase XBAT32/33 [EC:2.3.2.27] | (RefSeq) probable E3 ubiquitin-protein ligase XBOS35	--	--	Ankyrin repeat;; Ankyrin repeats (3 copies);; Ankyrin repeats (many copies);; Ankyrin repeats (many copies);; Ankyrin repeat;; Ankyrin repeats (3 copies);; Ankyrin repeat;; Ankyrin repeats (many copies);; Ankyrin repeat;; Ankyrin repeats (many copies)	Probable E3 ubiquitin-protein ligase XBOS35 OS=Oryza sativa subsp. japonica OX=39947 GN=XBOS35 PE=2 SV=1	S	Function unknown	hypothetical protein PAHAL_H02306 [Panicum hallii]
c49676.graph_c2	--	--	--	--	[R]	General function prediction only	--	Putative ribonuclease H protein At1g65750 OS=Arabidopsis thaliana OX=3702 GN=At1g65750 PE=3 SV=1	S	Function unknown	uncharacterized protein LOC109766200 [Aegilops tauschii subsp. tauschii]
c22630.graph_c0	--	--	Molecular Function: protein serine/threonine kinase activity (GO:0004674);; Molecular Function: protein tyrosine kinase activity (GO:0004713);; Molecular Function: ATP binding (GO:0005524);; Cellular Component: plasma membrane (GO:0005886);; Biological Process: protein phosphorylation (GO:0006468);; Cellular Component: integral component of membrane (GO:0016021);;	--	[T]	Signal transduction mechanisms	--	Probable receptor-like protein kinase At1g11050 OS=Arabidopsis thaliana OX=3702 GN=At1g11050 PE=2 SV=1	T	Signal transduction mechanisms	predicted protein [Hordeum vulgare subsp. vulgare]
c52653.graph_c0	--	--	Molecular Function: nucleic acid binding (GO:0003676);;	--	--	--	Protein of unknown function (DUF3730)	--	S	Function unknown	hypothetical protein OsI_00568 [Oryza sativa Indica Group]
c63805.graph_c2	[R]	General function prediction only	Cellular Component: nucleus (GO:0005634);; Molecular Function: histone-lysine N-methyltransferase activity (GO:0018024);; Biological Process: histone lysine methylation (GO:0034968);; Molecular Function: metal ion binding (GO:0046872);;	K11423|5.19752e-143|bdi:100826287|K11423 histone-lysine N-methyltransferase SETD2 [EC:2.1.1.43] | (RefSeq) histone-lysine N-methyltransferase ASHH3-like	[K]	Transcription	SET domain	Histone-lysine N-methyltransferase ASHH3 OS=Arabidopsis thaliana OX=3702 GN=ASHH3 PE=2 SV=2	S	Function unknown	hypothetical protein BRADI_1g20527v3 [Brachypodium distachyon]
c57047.graph_c0	--	--	Biological Process: chloroplast relocation (GO:0009902);;	--	--	--	--	--	S	Function unknown	WEB family protein At1g75720 [Setaria italica]
c21742.graph_c0	--	--	Biological Process: DNA metabolic process (GO:0006259);; Cellular Component: plastid (GO:0009536);;	--	--	--	--	--	S	Function unknown	retrotransposon protein, putative, LINE subclass [Oryza sativa Japonica Group]
c74547.graph_c0	--	--	Molecular Function: nucleic acid binding (GO:0003676);; Molecular Function: aminopeptidase activity (GO:0004177);; Molecular Function: ATP binding (GO:0005524);; Cellular Component: mitochondrion (GO:0005739);; Biological Process: proteolysis (GO:0006508);; Biological Process: DNA integration (GO:0015074);; Cellular Component: integral component of membrane (GO:0016021);; Molecular Function: kina…	--	--	--	--	--	L	Replication, recombination and repair	OSJNBa0009K15.26 [Oryza sativa Japonica Group]
c17807.graph_c0	--	--	Molecular Function: nucleic acid binding (GO:0003676);; Molecular Function: RNA-DNA hybrid ribonuclease activity (GO:0004523);; Cellular Component: mitochondrion (GO:0005739);; Cellular Component: plastid (GO:0009536);; Biological Process: DNA integration (GO:0015074);; Biological Process: RNA phosphodiester bond hydrolysis, endonucleolytic (GO:0090502);;	--	--	--	Retrotransposon gag protein	--	--	--	PH01B001G05.2 [Phyllostachys edulis]
c93201.graph_c0	--	--	--	--	--	--	--	--	S	Function unknown	hypothetical protein ZEAMMB73_Zm00001d047889 [Zea mays]
c54054.graph_c0	--	--	Molecular Function: calcium ion binding (GO:0005509);; Cellular Component: chloroplast thylakoid membrane (GO:0009535);; Cellular Component: chloroplast thylakoid lumen (GO:0009543);; Cellular Component: chloroplast stroma (GO:0009570);; Cellular Component: photosystem II oxygen evolving complex (GO:0009654);; Cellular Component: integral component of membrane (GO:0016021);; Cellular Component: e…	--	--	--	PsbP	PsbP domain-containing protein 1, chloroplastic OS=Arabidopsis thaliana OX=3702 GN=PPD1 PE=1 SV=1	S	Function unknown	psbP domain-containing protein 1, chloroplastic [Setaria italica]
c80093.graph_c0	[J]	Translation, ribosomal structure and biogenesis	Molecular Function: tRNA binding (GO:0000049);; Biological Process: formation of translation preinitiation complex (GO:0001731);; Molecular Function: translation initiation factor activity (GO:0003743);; Molecular Function: translation elongation factor activity (GO:0003746);; Molecular Function: GTPase activity (GO:0003924);; Molecular Function: GTP binding (GO:0005525);; Cellular Component: cyt…	K03242|4.3072e-41|cvr:CHLNCDRAFT_31418|K03242 translation initiation factor 2 subunit 3 | (RefSeq) hypothetical protein	[J]	Translation, ribosomal structure and biogenesis	Initiation factor eIF2 gamma, C terminal	--	J	Translation, ribosomal structure and biogenesis	translation initiation factor 2, gamma subunit [Guillardia theta CCMP2712]
c47930.graph_c1	--	--	Molecular Function: magnesium ion binding (GO:0000287);; Biological Process: sucrose biosynthetic process (GO:0005986);; Biological Process: dephosphorylation (GO:0016311);; Molecular Function: sucrose-phosphate phosphatase activity (GO:0050307);;	K07024|2.3964e-71|bdi:100832864|K07024 sucrose-6-phosphatase&#160; [EC:3.1.3.24] | (RefSeq) probable sucrose-phosphatase 3	--	--	Sucrose-6-phosphate phosphohydrolase C-terminal	Probable sucrose-phosphatase 3 OS=Oryza sativa subsp. japonica OX=39947 GN=SPP3 PE=3 SV=1	S	Function unknown	PREDICTED: probable sucrose-phosphatase 3 [Brachypodium distachyon]
c58951.graph_c0	--	--	Cellular Component: nucleolus (GO:0005730);; Cellular Component: mitochondrial intermembrane space (GO:0005758);; Molecular Function: methyltransferase activity (GO:0008168);; Molecular Function: electron carrier activity (GO:0009055);; Biological Process: iron-sulfur cluster assembly (GO:0016226);; Biological Process: methylation (GO:0032259);; Biological Process: negative regulation of apoptoti…	--	[S]	Function unknown	Cytokine-induced anti-apoptosis inhibitor 1, Fe-S biogenesis;; Methyltransferase domain	Anamorsin homolog 1 OS=Oryza sativa subsp. japonica OX=39947 GN=Os04g0674400 PE=2 SV=2	S	Function unknown	anamorsin homolog [Setaria italica]
c48400.graph_c0	--	--	--	--	--	--	Wound-induced protein	--	S	Function unknown	uncharacterized LOC100277143 [Zea mays]
c76439.graph_c0	--	--	--	--	--	--	--	--	S	Function unknown	PH01B001G05.6 [Phyllostachys edulis]
c26966.graph_c0	--	--	Biological Process: transport (GO:0006810);;	--	--	--	Retroviral aspartyl protease	--	S	Function unknown	hypothetical protein OsI_22431 [Oryza sativa Indica Group]
c68418.graph_c0	[U]	Intracellular trafficking, secretion, and vesicular transport	Molecular Function: phosphorelay sensor kinase activity (GO:0000155);; Biological Process: phosphorelay signal transduction system (GO:0000160);; Molecular Function: protein serine/threonine kinase activity (GO:0004674);; Molecular Function: ATP binding (GO:0005524);; Cellular Component: nucleus (GO:0005634);; Cellular Component: vacuole (GO:0005773);; Biological Process: regulation of transcript…	K20715|0|osa:4351240|K20715 phototropin [EC:2.7.11.1] | (RefSeq) Osnph1a, PHOT1A; phototropin-1A	--	--	PPR repeat;; PPR repeat family;; PPR repeat;; Pentatricopeptide repeat domain;; Protein kinase domain;; Protein tyrosine kinase	Phototropin-1A OS=Oryza sativa subsp. japonica OX=39947 GN=PHOT1A PE=1 SV=2	T	Signal transduction mechanisms	hypothetical protein OsI_37109 [Oryza sativa Indica Group]
c54249.graph_c0	--	--	Molecular Function: DNA binding (GO:0003677);; Biological Process: DNA recombination (GO:0006310);; Molecular Function: electron carrier activity (GO:0009055);; Cellular Component: plastid (GO:0009536);; Biological Process: DNA integration (GO:0015074);; Biological Process: electron transport chain (GO:0022900);;	--	[R]	General function prediction only	Reverse transcriptase (RNA-dependent DNA polymerase)	Retrovirus-related Pol polyprotein from transposon RE1 OS=Arabidopsis thaliana OX=3702 GN=RE1 PE=2 SV=1	L	Replication, recombination and repair	Retrovirus-related Pol polyprotein from transposon TNT 1-94 [Dendrobium catenatum]
c56616.graph_c0	--	--	Cellular Component: mitochondrion (GO:0005739);;	--	--	--	--	--	S	Function unknown	hypothetical protein TRIUR3_06421 [Triticum urartu]
c11865.graph_c1	--	--	Molecular Function: nucleic acid binding (GO:0003676);; Molecular Function: sulfotransferase activity (GO:0008146);; Molecular Function: zinc ion binding (GO:0008270);;	--	[R]	General function prediction only	Sulfotransferase domain	Cytosolic sulfotransferase 15 OS=Arabidopsis thaliana OX=3702 GN=SOT15 PE=1 SV=1	S	Function unknown	Sulfotransferase 17 [Triticum urartu]
c35148.graph_c0	--	--	Biological Process: phenylpropanoid biosynthetic process (GO:0009699);; Molecular Function: guiding stereospecific synthesis activity (GO:0042349);;	--	--	--	Dirigent-like protein	Dirigent protein 21 OS=Arabidopsis thaliana OX=3702 GN=DIR21 PE=3 SV=1	S	Function unknown	dirigent protein 1-like [Aegilops tauschii subsp. tauschii]
c42783.graph_c0	--	--	--	--	--	--	--	--	--	--	hypothetical protein BRADI_2g53546v3 [Brachypodium distachyon]
c72581.graph_c0	--	--	--	--	--	--	--	--	--	--	hypothetical protein BRADI_2g45635v3 [Brachypodium distachyon]
c48448.graph_c0	--	--	Cellular Component: intracellular membrane-bounded organelle (GO:0043231);; Biological Process: primary metabolic process (GO:0044238);; Biological Process: cellular macromolecule metabolic process (GO:0044260);;	--	[K]	Transcription	TAZ zinc finger	BTB/POZ and TAZ domain-containing protein 1 OS=Arabidopsis thaliana OX=3702 GN=BT1 PE=1 SV=1	BK	--	BTB/POZ and TAZ domain-containing protein 2 [Setaria italica]
c61772.graph_c0	--	--	Cellular Component: intracellular organelle (GO:0043229);;	--	--	--	--	Centromere protein C OS=Arabidopsis thaliana OX=3702 GN=CENPC PE=2 SV=1	S	Function unknown	PREDICTED: uncharacterized protein LOC4326608 isoform X2 [Oryza sativa Japonica Group]
c81607.graph_c0	[O]	Posttranslational modification, protein turnover, chaperones	Molecular Function: ATP binding (GO:0005524);; Cellular Component: chaperonin-containing T-complex (GO:0005832);; Biological Process: protein folding (GO:0006457);; Molecular Function: unfolded protein binding (GO:0051082);;	K09497|7.10852e-84|egu:105057589|K09497 T-complex protein 1 subunit epsilon | (RefSeq) T-complex protein 1 subunit epsilon	[O]	Posttranslational modification, protein turnover, chaperones	TCP-1/cpn60 chaperonin family	T-complex protein 1 subunit epsilon OS=Arabidopsis thaliana OX=3702 GN=CCT5 PE=1 SV=1	O	Posttranslational modification, protein turnover, chaperones	predicted protein [Hordeum vulgare subsp. vulgare]
c60969.graph_c2	--	--	Molecular Function: structural constituent of ribosome (GO:0003735);; Cellular Component: mitochondrial small ribosomal subunit (GO:0005763);; Cellular Component: chloroplast (GO:0009507);; Molecular Function: rRNA binding (GO:0019843);; Cellular Component: cytosolic small ribosomal subunit (GO:0022627);; Biological Process: positive regulation of translational fidelity (GO:0045903);;	K02986|4.31523e-159|pda:11542566|K02986 small subunit ribosomal protein S4 | (RefSeq) rps4, DP_050; ribosomal protein S4	--	--	S4 domain	Ribosomal protein S4, mitochondrial OS=Arabidopsis thaliana OX=3702 GN=RPS4 PE=2 SV=2	J	Translation, ribosomal structure and biogenesis	ribosomal protein S4 (mitochondrion) [Ferrocalamus rimosivaginus]
c58749.graph_c2	--	--	Molecular Function: hydrolase activity (GO:0016787);;	--	--	--	--	Endo-1,3;1,4-beta-D-glucanase OS=Zea mays OX=4577 PE=1 SV=1	Q	Secondary metabolites biosynthesis, transport and catabolism	PREDICTED: endo-1,3;1,4-beta-D-glucanase [Oryza sativa Japonica Group]
c11625.graph_c0	[C]	Energy production and conversion	Biological Process: mitochondrial genome maintenance (GO:0000002);; Molecular Function: double-stranded DNA binding (GO:0003690);; Molecular Function: single-stranded DNA binding (GO:0003697);; Molecular Function: aconitate hydratase activity (GO:0003994);; Cellular Component: cytosol (GO:0005829);; Biological Process: tricarboxylic acid cycle (GO:0006099);; Cellular Component: mitochondrial nucl…	K01681|2.08982e-37|cre:CHLREDRAFT_195293|K01681 aconitate hydratase [EC:4.2.1.3] | (RefSeq) ACH1-N; aconitate hydratase, N-terminal	[CE]	--	Aconitase family (aconitate hydratase)	Aconitate hydratase, mitochondrial OS=Gracilaria gracilis OX=2777 PE=3 SV=1	C	Energy production and conversion	Putative Aconitate hydratase [Rhizopus microsporus]
c54259.graph_c0	--	--	--	--	--	--	--	--	S	Function unknown	protein phosphatase 1 regulatory subunit 3F [Setaria italica]
c59599.graph_c0	--	--	--	K15193|1.53687e-102|obr:102722360|K15193 protein SPT2 | (RefSeq) mediator of RNA polymerase II transcription subunit 15-like	--	--	--	--	S	Function unknown	PREDICTED: mediator of RNA polymerase II transcription subunit 15-like [Oryza brachyantha]
c78574.graph_c0	--	--	Molecular Function: DNA binding (GO:0003677);; Molecular Function: RNA binding (GO:0003723);; Molecular Function: RNA-directed DNA polymerase activity (GO:0003964);; Molecular Function: RNA-DNA hybrid ribonuclease activity (GO:0004523);; Biological Process: RNA-dependent DNA biosynthetic process (GO:0006278);; Biological Process: DNA recombination (GO:0006310);;	--	[R]	General function prediction only	--	--	L	Replication, recombination and repair	putative polyprotein [Oryza sativa Japonica Group]
c62956.graph_c0	--	--	Molecular Function: nucleic acid binding (GO:0003676);; Molecular Function: catalytic activity (GO:0003824);; Biological Process: DNA metabolic process (GO:0006259);; Biological Process: transport (GO:0006810);;	--	[R]	General function prediction only	Reverse transcriptase (RNA-dependent DNA polymerase)	Uncharacterized mitochondrial protein AtMg00860 OS=Arabidopsis thaliana OX=3702 GN=AtMg00860 PE=4 SV=1	L	Replication, recombination and repair	OSIGBa0114M03.4 [Oryza sativa]
c59350.graph_c0	--	--	--	--	--	--	--	--	--	--	putative retrotransposon protein [Phyllostachys edulis]
c64797.graph_c0	--	--	Molecular Function: chorismate mutase activity (GO:0004106);; Biological Process: aromatic amino acid family biosynthetic process (GO:0009073);; Biological Process: chorismate metabolic process (GO:0046417);;	K01850|6.32296e-76|obr:102707073|K01850 chorismate mutase [EC:5.4.99.5] | (RefSeq) chorismate mutase 3, chloroplastic-like	[E]	Amino acid transport and metabolism	--	Chorismate mutase 3, chloroplastic OS=Arabidopsis thaliana OX=3702 GN=CM3 PE=1 SV=1	E	Amino acid transport and metabolism	PREDICTED: chorismate mutase 3, chloroplastic-like [Oryza brachyantha]
c55377.graph_c0	--	--	Molecular Function: RNA polymerase II regulatory region sequence-specific DNA binding (GO:0000977);; Molecular Function: transcription factor activity, sequence-specific DNA binding (GO:0003700);; Cellular Component: nucleus (GO:0005634);; Biological Process: regulation of transcription from RNA polymerase II promoter (GO:0006357);; Biological Process: post-embryonic development (GO:0009791);; Mo…	--	[L]	Replication, recombination and repair	hAT family C-terminal dimerisation region;; Domain of unknown function (DUF4413)	Zinc finger BED domain-containing protein RICESLEEPER 2 OS=Oryza sativa subsp. japonica OX=39947 GN=Os03g0733400 PE=2 SV=1	S	Function unknown	Os05g0583100, partial [Oryza sativa Japonica Group]
c61478.graph_c0	[V]	Defense mechanisms	Molecular Function: ATP binding (GO:0005524);; Cellular Component: plasma membrane (GO:0005886);; Cellular Component: integral component of membrane (GO:0016021);; Molecular Function: ATPase activity, coupled to transmembrane movement of substances (GO:0042626);; Biological Process: transmembrane transport (GO:0055085);;	--	[Q]	Secondary metabolites biosynthesis, transport and catabolism	ABC-2 type transporter;; ABC transporter	ABC transporter G family member 32 OS=Oryza sativa subsp. japonica OX=39947 GN=ABCG32 PE=2 SV=1	V	Defense mechanisms	PREDICTED: ABC transporter G family member 32 isoform X1 [Oryza sativa Japonica Group]
c62624.graph_c1	--	--	Molecular Function: double-stranded DNA binding (GO:0003690);; Cellular Component: mitochondrion (GO:0005739);; Biological Process: regulation of transcription, DNA-templated (GO:0006355);; Cellular Component: plastid (GO:0009536);;	K15032|2.4966e-114|bdi:100838727|K15032 mTERF domain-containing protein, mitochondrial | (RefSeq) uncharacterized LOC100838727	--	--	PLAC8 family;; mTERF	Cell number regulator 8 OS=Zea mays OX=4577 GN=CNR8 PE=2 SV=1	S	Function unknown	PREDICTED: uncharacterized protein LOC100838727 [Brachypodium distachyon]
c60995.graph_c1	--	--	--	--	[K]	Transcription	--	Nuclear transcription factor Y subunit C-2 OS=Arabidopsis thaliana OX=3702 GN=NFYC2 PE=1 SV=2	K	Transcription	putative heme activated protein [Oryza sativa Japonica Group]
c55575.graph_c0	--	--	--	--	--	--	--	--	--	--	hypothetical protein, partial [Phyllostachys edulis]
c79664.graph_c0	--	--	--	--	--	--	--	--	--	--	hypothetical protein, partial [Phyllostachys edulis]
c61848.graph_c0	--	--	Molecular Function: DNA binding (GO:0003677);; Biological Process: DNA repair (GO:0006281);; Cellular Component: plastid (GO:0009536);; Biological Process: defense response to fungus (GO:0050832);;	K14011|5.73646e-171|bdi:100829242|K14011 UBX domain-containing protein 6 | (RefSeq) plant UBX domain-containing protein 2	[O]	Posttranslational modification, protein turnover, chaperones	PUB domain	Plant UBX domain-containing protein 2 OS=Arabidopsis thaliana OX=3702 GN=PUX2 PE=1 SV=2	S	Function unknown	PREDICTED: plant UBX domain-containing protein 2 [Brachypodium distachyon]
c63464.graph_c0	[R]	General function prediction only	Cellular Component: nucleus (GO:0005634);; Biological Process: polar nucleus fusion (GO:0010197);;	K13148|4.0359e-133|bdi:100827422|K13148 integrator complex subunit 11 [EC:3.1.27.-] | (RefSeq) cleavage and polyadenylation specificity factor subunit 3-II	[A]	RNA processing and modification	Zn-dependent metallo-hydrolase RNA specificity domain;; Beta-Casp domain;; zinc-binding in reverse transcriptase	Cleavage and polyadenylation specificity factor subunit 3-II OS=Arabidopsis thaliana OX=3702 GN=CPSF73-II PE=1 SV=2	J	Translation, ribosomal structure and biogenesis	cleavage and polyadenylation specificity factor subunit 3-II [Aegilops tauschii subsp. tauschii]
c39461.graph_c0	--	--	--	--	--	--	Transposase;; Homeodomain-like domain;; Helix-turn-helix domain	--	S	Function unknown	TCB1 [Hepatospora eriocheir]
c47713.graph_c0	--	--	Molecular Function: DNA binding (GO:0003677);; Molecular Function: RNA binding (GO:0003723);; Molecular Function: RNA-directed DNA polymerase activity (GO:0003964);; Molecular Function: RNA-DNA hybrid ribonuclease activity (GO:0004523);; Biological Process: RNA-dependent DNA biosynthetic process (GO:0006278);; Biological Process: DNA recombination (GO:0006310);; Biological Process: DNA integratio…	--	[R]	General function prediction only	--	--	L	Replication, recombination and repair	retrotransposon protein, putative, Ty3-gypsy subclass [Oryza sativa Japonica Group]
c59401.graph_c0	--	--	Molecular Function: DNA binding (GO:0003677);; Cellular Component: mitochondrion (GO:0005739);; Biological Process: carbohydrate metabolic process (GO:0005975);; Biological Process: DNA repair (GO:0006281);; Biological Process: regulation of transcription, DNA-templated (GO:0006355);; Molecular Function: isomerase activity (GO:0016853);; Molecular Function: carbohydrate binding (GO:0030246);;	K06041|1.75286e-21|sita:101786481|K06041 arabinose-5-phosphate isomerase [EC:5.3.1.13] | (RefSeq) probable arabinose 5-phosphate isomerase	--	--	--	Probable arabinose 5-phosphate isomerase OS=Arabidopsis thaliana OX=3702 GN=SETH3 PE=2 SV=1	M	Cell wall/membrane/envelope biogenesis	hypothetical protein TRIUR3_19131 [Triticum urartu]
c44068.graph_c2	--	--	Molecular Function: damaged DNA binding (GO:0003684);; Cellular Component: nucleus (GO:0005634);; Biological Process: nucleotide-excision repair (GO:0006289);; Cellular Component: cullin-RING ubiquitin ligase complex (GO:0031461);; Biological Process: proteasome-mediated ubiquitin-dependent protein catabolic process (GO:0043161);;	K10610|5.9977e-89|bdi:100826348|K10610 DNA damage-binding protein 1 | (RefSeq) DNA damage-binding protein 1a-like	[L]	Replication, recombination and repair	Mono-functional DNA-alkylating methyl methanesulfonate N-term	DNA damage-binding protein 1 OS=Oryza sativa subsp. japonica OX=39947 GN=DBB1 PE=1 SV=1	L	Replication, recombination and repair	PREDICTED: DNA damage-binding protein 1a-like isoform X1 [Brachypodium distachyon]
c62532.graph_c1	--	--	--	--	--	--	--	--	K	Transcription	probable transcription factor KAN2 [Aegilops tauschii subsp. tauschii]
c66985.graph_c1	--	--	Molecular Function: DNA binding (GO:0003677);; Molecular Function: DNA-directed DNA polymerase activity (GO:0003887);; Cellular Component: cytosol (GO:0005829);; Biological Process: transcription, DNA-templated (GO:0006351);; Biological Process: DNA biosynthetic process (GO:0071897);;	K02331|0|obr:102702348|K02331 DNA polymerase phi [EC:2.7.7.7] | (RefSeq) uncharacterized LOC102702348	[K]	Transcription	DNA polymerase phi	--	S	Function unknown	PREDICTED: uncharacterized protein LOC102702348 [Oryza brachyantha]
c11860.graph_c0	--	--	Cellular Component: nucleus (GO:0005634);; Cellular Component: mitochondrion (GO:0005739);; Cellular Component: cytosol (GO:0005829);; Biological Process: cellular metabolic process (GO:0044237);; Biological Process: primary metabolic process (GO:0044238);; Biological Process: organic substance metabolic process (GO:0071704);;	--	[U]	Intracellular trafficking, secretion, and vesicular transport	PRELI-like family	--	S	Function unknown	PRELI-like family-domain-containing protein [Lobosporangium transversale]
c59420.graph_c0	[G]	Carbohydrate transport and metabolism	Molecular Function: hydrolase activity, hydrolyzing O-glycosyl compounds (GO:0004553);; Cellular Component: cell wall (GO:0005618);; Biological Process: xyloglucan metabolic process (GO:0010411);; Cellular Component: integral component of membrane (GO:0016021);; Molecular Function: xyloglucan:xyloglucosyl transferase activity (GO:0016762);; Biological Process: cell wall biogenesis (GO:0042546);; …	K08235|4.86287e-130|osa:4329018|K08235 xyloglucan:xyloglucosyl transferase [EC:2.4.1.207] | (RefSeq) P0669G10.1; probable xyloglucan endotransglucosylase/hydrolase protein 26	--	--	Glycosyl hydrolases family 16;; Xyloglucan endo-transglycosylase (XET) C-terminus	Probable xyloglucan endotransglucosylase/hydrolase protein 16 OS=Arabidopsis thaliana OX=3702 GN=XTH16 PE=2 SV=2	G	Carbohydrate transport and metabolism	PREDICTED: probable xyloglucan endotransglucosylase/hydrolase protein 26 [Oryza sativa Japonica Group]
c65844.graph_c0	--	--	Cellular Component: mitochondrion (GO:0005739);; Molecular Function: metal ion binding (GO:0046872);;	--	--	--	--	--	--	--	hypothetical protein OsJ_06657 [Oryza sativa Japonica Group]
c8485.graph_c0	--	--	--	--	--	--	--	--	--	--	PH01B001E05.12 [Phyllostachys edulis]
c78758.graph_c0	--	--	--	--	[R]	General function prediction only	Zinc knuckle	--	L	Replication, recombination and repair	uncharacterized protein LOC109827953 [Asparagus officinalis]
c78612.graph_c0	[O]	Posttranslational modification, protein turnover, chaperones	Molecular Function: ATP binding (GO:0005524);; Cellular Component: cytosol (GO:0005829);; Biological Process: protein folding (GO:0006457);; Molecular Function: unfolded protein binding (GO:0051082);;	K09499|2.44227e-21|thj:104826479|K09499 T-complex protein 1 subunit eta | (RefSeq) T-complex protein 1 subunit eta	[O]	Posttranslational modification, protein turnover, chaperones	TCP-1/cpn60 chaperonin family	T-complex protein 1 subunit eta OS=Arabidopsis thaliana OX=3702 GN=CCT7 PE=1 SV=1	O	Posttranslational modification, protein turnover, chaperones	T-complex protein 1 subunit eta-like protein [Trifolium pratense]
c62741.graph_c0	--	--	Cellular Component: nucleus (GO:0005634);; Cellular Component: cytoplasm (GO:0005737);;	--	[S]	Function unknown	Armadillo/beta-catenin-like repeat	--	S	Function unknown	predicted protein [Hordeum vulgare subsp. vulgare]
c60672.graph_c0	[J]	Translation, ribosomal structure and biogenesis	Molecular Function: GTP binding (GO:0005525);;	--	[T]	Signal transduction mechanisms	C-terminal region of MMR_HSR1 domain;; TGS domain;; 50S ribosome-binding GTPase	Developmentally-regulated G-protein 3 OS=Arabidopsis thaliana OX=3702 GN=DRG3 PE=1 SV=1	S	Function unknown	hypothetical protein PAHAL_B04605 [Panicum hallii]
c66566.graph_c1	--	--	Molecular Function: transporter activity (GO:0005215);; Cellular Component: plasma membrane (GO:0005886);; Biological Process: transport (GO:0006810);; Cellular Component: integral component of membrane (GO:0016021);;	--	[E]	Amino acid transport and metabolism	--	Protein NRT1/ PTR FAMILY 4.4 OS=Arabidopsis thaliana OX=3702 GN=NPF4.4 PE=2 SV=1	E	Amino acid transport and metabolism	protein NRT1/ PTR FAMILY 4.3 [Herrania umbratica]
c30929.graph_c0	--	--	--	--	--	--	--	--	--	--	hypothetical protein SETIT_012745mg [Setaria italica]
c33597.graph_c0	--	--	--	--	--	--	--	Growth-regulating factor 10 OS=Oryza sativa subsp. japonica OX=39947 GN=GRF10 PE=2 SV=1	--	--	--
c86862.graph_c0	--	--	--	--	--	--	--	--	K	Transcription	--
c83589.graph_c0	--	--	Molecular Function: hydrolase activity, hydrolyzing O-glycosyl compounds (GO:0004553);; Biological Process: cellulose microfibril organization (GO:0010215);; Cellular Component: integral component of membrane (GO:0016021);; Biological Process: cell growth (GO:0016049);; Molecular Function: polysaccharide binding (GO:0030247);; Cellular Component: anchored component of membrane (GO:0031225);;	--	--	--	--	COBRA-like protein 10 OS=Arabidopsis thaliana OX=3702 GN=COBL10 PE=2 SV=1	S	Function unknown	PREDICTED: COBRA-like protein 10 [Brachypodium distachyon]
c59468.graph_c3	--	--	Cellular Component: mitochondrion (GO:0005739);;	K18404|1.5562e-80|bdi:100822625|K18404 tudor domain-containing protein 3 | (RefSeq) tudor domain-containing protein 3	[S]	Function unknown	RecQ mediated genome instability protein	--	S	Function unknown	Putative DUF1767 domain containing protein [Zea mays]
c15225.graph_c1	--	--	--	--	--	--	--	--	--	--	hypothetical protein TRIUR3_12065 [Triticum urartu]
c48227.graph_c0	--	--	--	--	--	--	--	--	S	Function unknown	hypothetical protein SETIT_036773mg [Setaria italica]
c60882.graph_c1	--	--	--	--	--	--	--	--	S	Function unknown	uncharacterized protein LOC101767268 [Setaria italica]
c59325.graph_c1	--	--	Biological Process: cellular process (GO:0009987);;	--	[R]	General function prediction only	--	--	D	Cell cycle control, cell division, chromosome partitioning	PREDICTED: cell division cycle and apoptosis regulator protein 1 isoform X1 [Brachypodium distachyon]
c123.graph_c0	--	--	Molecular Function: nucleic acid binding (GO:0003676);; Molecular Function: zinc ion binding (GO:0008270);; Cellular Component: plastid (GO:0009536);; Biological Process: DNA integration (GO:0015074);;	--	[R]	General function prediction only	--	--	L	Replication, recombination and repair	retrotransposon protein, putative, Ty3-gypsy subclass [Oryza sativa Japonica Group]
[truncated: 31,809 more rows]

## Sheet: Table S7
Table S7 MiRNA members in different miRNA families.
miRNA	Family
zma-miR171m-3p	MIR171_1
zma-miR171l-3p	MIR171_1
novel_miR_52	MIR171_1
zma-miR171l-5p	MIR171_1
osa-miR171c-5p	MIR171_1
zma-miR171m-5p	MIR171_1
osa-miR171c-3p	MIR171_1
novel_miR_4	MIR171_1
sbi-miR171k	MIR171_1
osa-miR160a-5p	MIR160
zma-miR160g-5p	MIR160
zma-miR160g-3p	MIR160
sbi-miR160b	MIR160
osa-miR160a-3p	MIR160
sbi-miR160a	MIR160
novel_miR_16	MIR396
novel_miR_25	MIR396
novel_miR_71	MIR396
osa-miR535-5p	MIR535
novel_miR_83	MIR535
osa-miR535-3p	MIR535
novel_miR_47	MIR164
novel_miR_80	MIR164
novel_miR_78	MIR166
novel_miR_66	MIR166
hvu-miR6178	MIR1863
novel_miR_44	MIR1863
novel_miR_6	MIR1878
osa-miR1878	MIR1878
[truncated: 33 more rows]

## Sheet: Table S8
Table S8 Detailed information of 25 DEM-DEG pairs by eight miRNAs and 16 genes.
[truncated: 25 more rows]

[truncated: 2 more sheets: Table S9, Table S10]
